# Supplementary material for: Exploring the genetic basis of anthracnose resistance in Ethiopian sorghum through a genome-wide association study
Source: BMC Genomics. 2024 Jul 8;25:677. doi: 10.1186/s12864-024-10545-2 (PMC11229211; doi:10.1186/s12864-024-10545-2)
Supplement: Supplementary file 1 — Supplementary Material 1 [file 12864_2024_10545_MOESM1_ESM.xlsx]

## Sheet: Sheet1
Table S1: Summary of anthracnose reaction of accessions based on combined data scored at dough stage
Sr.No	Genotype name	FASD_Bako	FASD_Jimma	FASD_Asosa	FASD_Haramaya
1	Adukara	2	2	2	2
2	Assosa-1	2	2	2	2
3	B_35	3.5	3.33333	2.5	2
4	Bonsa	2	3.125	2	1.5
5	Dagim	2	3.25	2	2
6	DS10	3	2	2.5	1.66667
7	ETSL_100005	2	2	2.5	2
8	ETSL_100007	2	2	3	2
9	ETSL_100016	2	2	2	2
10	ETSL_100020	2	3.375	2	2.5
11	ETSL_100023	3	2	2.5	2.75
12	ETSL_100025	2	2	2	2
13	ETSL_100030	3	3.16667	2	2
14	ETSL_100034	2	2	2	2
15	ETSL_100039	2	2	1.83333	2
16	ETSL_100040	3	2	3	2
17	ETSL_100044	2	2	2	2
18	ETSL_100046	2	2	3	2
19	ETSL_100048	2	2	3	2
20	ETSL_100060	3	3	2.5	2
21	ETSL_100062	3.1	2	2.5	2
22	ETSL_100063	2	2	2	2
23	ETSL_100064	2	2	2	2
24	ETSL_100066	2	3.16667	2	1.5
25	ETSL_100068	3	3.125	2	1.66667
26	ETSL_100072	2	2	2	2
27	ETSL_100078	2	3.25	2	2
28	ETSL_100079	3	2	2	2
29	ETSL_100090	2	2	3	2
30	ETSL_100091	2	3	2	2.33333
31	ETSL_100093	2	2	2	2
32	ETSL_100096	3.1	3	3	2
33	ETSL_100100	2	2	4	2
34	ETSL_100105	2	3.25	3	2.25
35	ETSL_100107	3	3.16667	3	2
36	ETSL_100112	2	2	3	2
37	ETSL_100120	3	2	2	2
38	ETSL_100121	3	2	3.5	2
39	ETSL_100127	3	2	2	2
40	ETSL_100141	2	2	2	1.75
41	ETSL_100150	3	2	2.5	2
42	ETSL_100152	1.83333	2	4	2
43	ETSL_100167	2	3.16667	2	2
44	ETSL_100169	2	2	2	2
45	ETSL_100170	2	2	3	2
46	ETSL_100178	2	2	3	2
47	ETSL_100181	2	2	2	2
48	ETSL_100184	2	2	3	2
49	ETSL_100192	2	2	2.5	2
50	ETSL_100198	2	2	2.5	2
51	ETSL_100200	3	2	2	2
52	ETSL_100204	2	2	2	2
53	ETSL_100214	2	2	3	2
54	ETSL_100233	2	2	3	2.33333
55	ETSL_100234	2	2	3	2
56	ETSL_100238	2	2	2.5	2.25
57	ETSL_100246	2	2	2	2
58	ETSL_100249	2	2	2	2
59	ETSL_100250	2	2	3	2
60	ETSL_100267	2	2	2	2
61	ETSL_100275	2	3.83333	4	2
62	ETSL_100284	3	2	2	1.75
63	ETSL_100286	2	3.33333	3.5	2
64	ETSL_100292	2	3.16667	3	2
65	ETSL_100297	3	4	2.5	2.33333
66	ETSL_100303	3	3.25	2.5	2
67	ETSL_100307	3	3.16667	3	2.33333
68	ETSL_100310	3	2	2	2
69	ETSL_100315	3	3	3	2
70	ETSL_100328	3	3.5	2	2
71	ETSL_100332	1	1	3	1.5
72	ETSL_100340	2	3.25	2	2
73	ETSL_100349	2	3	2	2
74	ETSL_100350	3	3.25	2.5	2.33333
75	ETSL_100353	3	3	2	4
76	ETSL_100365	3.5	2	3	2.33333
77	ETSL_100367	2	4	2	2
78	ETSL_100388	2	2	2	2
79	ETSL_100392	2	3	3	2
80	ETSL_100400	2	3.16667	3	2.33333
81	ETSL_100406	3.1	3.5	4	2.33333
82	ETSL_100408	3.1	3	3	2.66667
83	ETSL_100409	3	2	3	2.75
84	ETSL_100417	3	3.25	2.5	3
85	ETSL_100419	3	3	3	2
86	ETSL_100427	3	3.16667	3	2
87	ETSL_100428	2	2	2.5	2
88	ETSL_100430	2	2	3	2
89	ETSL_100431	2	2	2	2
90	ETSL_100432	3	2	2	2
91	ETSL_100436	2	2	4	2
92	ETSL_100438	2	2	2	2
93	ETSL_100443	3	2	4	2.66667
94	ETSL_100444	3	2	5	2
95	ETSL_100445	2	2	3.5	2.25
96	ETSL_100450	2	2	2	2
97	ETSL_100465	2	2	3	2
98	ETSL_100474	3	3	3	2.66667
99	ETSL_100476	1	1	2.5	2
100	ETSL_100485	3	2	2.5	2
101	ETSL_100488	2	2	2.5	1.75
102	ETSL_100491	3	3	2	2.66667
103	ETSL_100492	3	3	2	1.75
104	ETSL_100494	2	2	2.5	2
105	ETSL_100502	2	2	2	2
106	ETSL_100529	3	3.375	3	1.66667
107	ETSL_100539	3.25	3	2	1.66667
108	ETSL_100544	4.2	3.5	2	2
109	ETSL_100550	3.1	3.33333	2.5	2
110	ETSL_100560	2	3.25	3	2
111	ETSL_100561	2	2	2	2
112	ETSL_100565	2	2	1.5	2
113	ETSL_100568	3.25	3.25	2	2
114	ETSL_100575	2	2	2.5	1.75
115	ETSL_100584	2	2	2	2
116	ETSL_100587	3	3.125	2	2
117	ETSL_100593	3	3.5	2	2.33333
118	ETSL_100619	2	2	2	2
119	ETSL_100620	3.5	3.75	2	2.25
120	ETSL_100634	3	2	2	2.5
121	ETSL_100638	3	3.75	1.75	2.25
122	ETSL_100639	3	3.33333	3	2
123	ETSL_100642	3	3.5	2	2
124	ETSL_100644	3	2	2.5	2.25
125	ETSL_100648	3	3	3	2.25
126	ETSL_100661	3.1	4	2	2.33333
127	ETSL_100666	2	3.25	4	2
128	ETSL_100667	2	2	2	2
129	ETSL_100669	2	2	3	1.75
130	ETSL_100683	3	3	2.5	2.33333
131	ETSL_100689	3	2	2.5	2
132	ETSL_100699	2	2	2	2.33333
133	ETSL_100702	2	2	2	2
134	ETSL_100707	2	2	2	2.5
135	ETSL_100716	2	2	2	2
136	ETSL_100720	2	2	2	2.33333
137	ETSL_100722	2	2	3	3
138	ETSL_100735	2	3.5	2	2
139	ETSL_100739	2	3	2	2
140	ETSL_100745	2	2	4	2.25
141	ETSL_100751	3.1	3.25	2.5	2
142	ETSL_100761	1	1	3	2
143	ETSL_100763	2	2	2	2
144	ETSL_100768	2	3.5	3	2
145	ETSL_100771	2	3.66667	3	2
146	ETSL_100782	3	3.25	2	1.66667
147	ETSL_100785	3	3	2	2
148	ETSL_100786	2	2	3	2
149	ETSL_100792	2	3.66667	2	2
150	ETSL_100797	2	2	2	2
151	ETSL_100798	2	2	2	2
152	ETSL_100801	2	3.25	2	2
153	ETSL_100805	3	3.25	3.5	2
154	ETSL_100808	3	2	2.5	2
155	ETSL_100813	2	2	3	2
156	ETSL_100825	3	3	2	2
157	ETSL_100834	2	2	3	2
158	ETSL_100837	2	3.16667	3	2.33333
159	ETSL_100841	3	2	4	2.33333
160	ETSL_100842	3	3.25	2.5	2
161	ETSL_100851	3	2	2	2
162	ETSL_100861	3	4	2.5	2
163	ETSL_100862	3	3	2	2.75
164	ETSL_100863	3	3.25	3	2.25
165	ETSL_100867	3	2	2	2
166	ETSL_100872	2	2	3	2.25
167	ETSL_100874	2	3	3	2
168	ETSL_100876	2	2	2	2
169	ETSL_100877	1.875	2	2	2
170	ETSL_100888	3	2	2	2
171	ETSL_100889	2	3.16667	3	2.33333
172	ETSL_100890	2	3.33333	2	2
173	ETSL_100893	2	3	2	2
174	ETSL_100895	3	2	2.5	2
175	ETSL_100898	3	2	3	2
176	ETSL_100900	2	3.83333	3	2.5
177	ETSL_100902	2	3.83333	3	2.25
178	ETSL_100916	3	3	2	2.66667
179	ETSL_100919	2	2	3	2
180	ETSL_100921	3.5	2	2	2.33333
181	ETSL_100928	2	2	2	1.66667
182	ETSL_100945	3.125	3.75	2	3
183	ETSL_100951	3	3.25	2.5	2
184	ETSL_100953	3	2	2	2
185	ETSL_100956	2	3	3.5	2
186	ETSL_100964	3	3.75	2.5	2.33333
187	ETSL_100977	3	3.5	4	2.33333
188	ETSL_100978	2	2	1.5	2
189	ETSL_100983	3	4	2.5	2
190	ETSL_100985	2	2	2	2
191	ETSL_101000	3	3	2.5	2.33333
192	ETSL_101001	3.25	3	2.5	2.66667
193	ETSL_101006	2	2	4	2
194	ETSL_101014	2	3	5	2.33333
195	ETSL_101015	3	3.5	2	2.66667
196	ETSL_101019	3	2	2	2.5
197	ETSL_101021	3	3.16667	2	2.5
198	ETSL_101023	2	3.16667	3	2.33333
199	ETSL_101029	2	2	2	2
200	ETSL_101038	3	3.25	2	2.66667
201	ETSL_101051	2	3	2	2
202	ETSL_101056	2	2	2.5	2
203	ETSL_101058	3	3	2	2.25
204	ETSL_101059	3.1	3	3	2.66667
205	ETSL_101061	3.25	2	4	2.5
206	ETSL_101074	3	3.25	3	2
207	ETSL_101081	2	3.5	2	2
208	ETSL_101084	2	3.75	2	2
209	ETSL_101097	2	3.25	3	2.25
210	ETSL_101101	1	2	3	2
211	ETSL_101110	3	2	2	2
212	ETSL_101114	3	3.75	2	2
213	ETSL_101118	2	2	2.5	2.75
214	ETSL_101127	3.16667	3.75	2.5	2.33333
215	ETSL_101128	2	3	2	2
216	ETSL_101138	3.1	2	4	3
217	ETSL_101142	2	2	2	2
218	ETSL_101160	2	2	1.5	2
219	ETSL_101161	3	3	2	3.33333
220	ETSL_101163	2	2	2	2
221	ETSL_101173	2	3.25	2	2.33333
222	ETSL_101180	2	3.25	2	2
223	ETSL_101181	2	3.25	3	2
224	ETSL_101190	3.1	4.5	2	2
225	ETSL_101199	3	2	3	2.33333
226	ETSL_101206	2	2	2	2
227	ETSL_101210	2	2	3	2
228	ETSL_101215	2	3.25	2	2
229	ETSL_101217	3	3	3	2.25
230	ETSL_101218	2	2	3	2
231	ETSL_101224	2	2	2	2
232	ETSL_101225	2	3.375	3	2.33333
233	ETSL_101231	3	3.25	2.5	2.75
234	ETSL_101232	2	3.16667	2	2
235	ETSL_101246	1.83333	2	2	2
236	ETSL_101247	3	3.25	3	3
237	ETSL_101248	3	3	3	2
238	ETSL_101249	2	2	2.5	2
239	ETSL_101254	3	2	2	2.33333
240	ETSL_101255	2	2	2	2.33333
241	ETSL_101256	2	2	2.5	2.33333
242	ETSL_101258	2	2	3	2
243	ETSL_101262	1	2	2.5	2
244	ETSL_101270	3	4	2.5	2.5
245	ETSL_101274	3	3.66667	2	2
246	ETSL_101277	3	3	2	2.66667
247	ETSL_101289	3.25	3.25	3	2
248	ETSL_101292	2	3.33333	3	1.66667
249	ETSL_101293	3	3.375	3	2.5
250	ETSL_101297	2	2	2	2
251	ETSL_101299	2	3.75	2	1.75
252	ETSL_101305	3	3	2	2
253	ETSL_101310	2	3.5	3	2
254	ETSL_101312	2	3	3	2
255	ETSL_101313	2	2	3	2.33333
256	ETSL_101316	3	2	4	2
257	ETSL_101321	3.25	3	3	2.66667
258	ETSL_101323	2	2	2.5	1.66667
259	ETSL_101325	2	2	3	2
260	ETSL_101335	3	2	3	2.33333
261	ETSL_101337	3	2	2	2
262	ETSL_101346	3	3.5	3	2.25
263	ETSL_101347	3	3.16667	2	2
264	ETSL_101353	3.1	3.375	2	3.25
265	ETSL_101358	2	2	3	2
266	ETSL_101362	2	2	3	2
267	ETSL_101369	3	3	2.5	2.66667
268	ETSL_101388	3	2	2.5	3.5
269	ETSL_101389	2	2	2	2
270	ETSL_101396	2	3.33333	2	2
271	ETSL_101404	3	2	3	2.33333
272	ETSL_101408	2	2	2	2
273	ETSL_101410	3	3	2	2
274	ETSL_101416	2	2	3.5	2.33333
275	ETSL_101418	3.5	3	2	2.5
276	ETSL_101431	3.1	3.33333	2	2.25
277	ETSL_101436	3	2	2	2.33333
278	ETSL_101443	2	3.16667	2.5	2.66667
279	ETSL_101444	2	3.25	3	2.33333
280	ETSL_101445	2	2	3	2
281	ETSL_101446	2	3.5	2.5	2.25
282	ETSL_101451	2	2	2.5	2
283	ETSL_101453	2	2	2	2
284	ETSL_101459	2	3	3	2
285	ETSL_101461	2	3	2	2
286	ETSL_101464	3.1	3.5	4	2.33333
287	ETSL_101470	3	2	2.5	2
288	ETSL_101477	2	2	2	2.33333
289	ETSL_101486	3	2	4	1.5
290	ETSL_101491	3	3	3	2
291	ETSL_101492	3	3	2	2
292	ETSL_101506	2	2	3	1.75
293	ETSL_101508	2	3	3	2
294	ETSL_101512	2	2	2	2
295	ETSL_101515	3	3	3	2
296	ETSL_101523	2	2	2.5	2
297	ETSL_101524	2	2	3	2
298	ETSL_101527	2	2	4	2
299	ETSL_101535	3	3.5	2	1.75
300	ETSL_101536	2	3.16667	2.5	2
301	ETSL_101540	2	2	2	2
302	ETSL_101550	2	3.25	3	2
303	ETSL_101555	3	2	3	2
304	ETSL_101556	2	2	3	2
305	ETSL_101559	2	2	3	2
306	ETSL_101561	2	3.25	2	2.33333
307	ETSL_101563	2	3.5	2	2.33333
308	ETSL_101564	3	2	4	1.66667
309	ETSL_101568	2	2	3	2.33333
310	ETSL_101571	3.25	3.16667	2	2
311	ETSL_101578	2	2	3	2
312	ETSL_101586	2	3.5	2	2
313	ETSL_101629	3	2	3	2
314	ETSL_101640	4.5	3.75	2	2.25
315	ETSL_101643	2	3	3	2
316	ETSL_101654	2	3	2.5	2
317	ETSL_101671	3	2	2	2
318	ETSL_101673	2	3.16667	2	2.33333
319	ETSL_101676	3.33333	3.75	2	2.33333
320	ETSL_101681	3	2	2.5	2.33333
321	ETSL_101686	3	3.16667	5	2.33333
322	ETSL_101687	2	2	3	2
323	ETSL_101698	3	2	2.5	2
324	ETSL_101704	2	2	3	2
325	ETSL_101712	2	3.66667	2	2
326	ETSL_101715	3.1	3	2	2.25
327	ETSL_101719	3.1	3	2	2
328	ETSL_101722	3.25	3.5	3	2.66667
329	ETSL_101723	2	2	3	2.33333
330	ETSL_101725	2	3	4	2.33333
331	ETSL_101730	2	2	2	2.33333
332	ETSL_101732	2	3.16667	2.5	2
333	ETSL_101749	2	3.5	2	2
334	ETSL_101760	2	3	3	2
335	ETSL_101766	2	3	2.75	1
336	ETSL_101848	2	2	2.5	2
337	ETSL_101851	3.1	3.5	3	2
338	ETSL_101856	2	3	2	2.33333
339	ETSL_101858	3.25	3.5	3	2.25
340	ETSL_101868	3	2	2	2.25
341	IS_25531	2	1	2	2
342	IS_38254	3	3.33333	3	3
343	IS_38255	3	3	2	2
344	IS_38259	3	3.75	2	2
345	IS_38279	2	2	2.5	2
346	IS_38303	3.1	4.5	3	2.25
347	IS_38306	2	2	2	1.66667
348	IS_38319	3	3.66667	2	2
349	IS_38326	2	2	2.5	2
350	IS_38331	2	2	2.5	2.33333
351	IS_38353	3.1	3.66667	2	2
352	IS_38412	3	3.25	2	2
353	P9830	3.1	3.5	2.5	2
354	PML981446	3	3.5	2	2.33333
355	PML981474	3.1	3	2	2
356	PML981476	2	2	3	1.75
357	PML981488	3	3.5	2.5	2
358	TAM428	3.5	3.5	3.5	3
			Note: FASD=Field anthracnose severity at dough stage, FASF=anthracnose severity at flowering
