# Supplementary material for: Exploring the genetic basis of anthracnose resistance in Ethiopian sorghum through a genome-wide association study
Source: BMC Genomics. 2024 Jul 8;25:677. doi: 10.1186/s12864-024-10545-2 (PMC11229211; doi:10.1186/s12864-024-10545-2)
Supplement: Supplementary file 2 — Supplementary Material 2 [file 12864_2024_10545_MOESM2_ESM.xlsx]

## Sheet: Sheet1
Table S2: Estimate of heritability based on individual enviroment and combined over seasons
Location_year	FASF	FASD
Asosa 2020	0.3	0.36
Asosa 2021	0.44	0.52
Asosa 20_21	0.51	0.54
Bako 2020	0.21	0.39
Bako2021	0.61	0.64
Bako 20_21	0.6	0.69
Jimma 2020	0.28	0.44
Jimma 2021	0.52	0.58
Jimma 20_21	0.51	0.64
Haramaya 2021	0.49	0.55
Haramaya 2022	0.45	0.58
Haramaya 21_22	0.5	0.56
Note: FASF=field anthracnose severity score at flowering, FASD=field anthracnose severity score at dough stage, 20_21 and 21_22 =combined data during 2020 and 2021, and 2021 and 2022 cropping seasons, respectively
