# Supplementary material for: Exploring the genetic basis of anthracnose resistance in Ethiopian sorghum through a genome-wide association study
Source: BMC Genomics. 2024 Jul 8;25:677. doi: 10.1186/s12864-024-10545-2 (PMC11229211; doi:10.1186/s12864-024-10545-2)
Supplement: Supplementary file 3 — Supplementary Material 3 [file 12864_2024_10545_MOESM3_ESM.xlsx]

## Sheet: Sheet1
Table S3. List of significant SNPs associated with anthracnose resistance based on cropping season data
Trait	Location	Year	Model	SNP	Chromosome	Position	P.value	maf	nobs	Rsquare.of.Model.without.SNP	Rsquare.of.Model.with.SNP	effect	FDR_Adjusted_P-values	PVE %	Genes name	Discrisption of the genes
FASD	Jimma	2021	BLINK	S10_59803431	10	59803431	2.39586e-07	0.464286	322	NA	NA	0.0863185	3.58875e-07	9.12444	Sobic.010G261700	similar to Putative LRP1
FASD	Haramaya	2022	FarmCPU	S10_21998625	10	21998625	1.20245e-09	0.18693	329	NA	NA	0.0436837	8.45625e-09	1.72917
FASD	Jimma	2021	BLINK	S09_58049784	9	58049784	1.05125e-07	0.10559	322	NA	NA	0.128524	2.13889e-07	10.0827
FASD	Jimma	2021	FarmCPU	S09_58049784	9	58049784	2.59294e-08	0.10559	322	NA	NA	0.135656	7.37e-08	15.4923
FASD	Haramaya	2022	BLINK	S09_35032294	9	35032294	1.23009e-10	0.107903	329	NA	NA	0.0750527	1.353e-09	5.25543
FASD	Haramaya	2022	FarmCPU	S09_35032294	9	35032294	2.09379e-09	0.107903	329	NA	NA	0.0605349	1.05e-08	6.0931
FASF	Haramaya	2021	CMLM	S08_58864910	8	58864910	4.35936e-07	0.136778	329	0.030911	0.110237	0.107494	4.75962e-07	19.9202	Sobic.008G156300	similar to Pyridoxal kinase
FASF	Haramaya	2021	GLM	S08_58864910	8	58864910	4.35936e-07	0.136778	329	0.030911	0.110237	0.107494	4.75962e-07	19.9202	Sobic.008G156300	similar to Pyridoxal kinase
FASF	Bako	2021	BLINK	S07_15368002	7	15368002	2.75262e-07	0.469605	329	NA	NA	-0.0939958	3.68902e-07	4.27425
FASF	Bako	2021	FarmCPU	S07_15368002	7	15368002	8.71166e-09	0.469605	329	NA	NA	-0.100708	3.42179e-08	1.27221
FASD	Bako	2021	BLINK	S07_15368002	7	15368002	2.09617e-09	0.469605	329	NA	NA	-0.112645	1.05e-08	12.4308
FASD	Jimma	2021	FarmCPU	S05_67756487	5	67756487	5.10269e-07	0.273292	322	NA	NA	0.0740234	5.19444e-07	4.64673
FASF	Haramaya	2021	BLINK	S05_3566738	5	3566738	1.84359e-08	0.458967	329	NA	NA	0.0698229	6.74667e-08	9.30037	Sobic.005G039000	similar to Eukaryotic-type carbonic anhydrase family protein, expressed
FASD	Jimma	2021	BLINK	S05_2940139	5	2940139	2.46959e-07	0.358696	322	NA	NA	0.0926581	3.58875e-07	7.97228	Sobic.005G033000	similar to OSIGBa0096F13.7 protein
FASF	Bako	2021	FarmCPU	S05_15711856	5	15711856	5.83397e-07	0.495441	329	NA	NA	-0.0965503	5.83e-07	1.63901
FASF	Bako	2021	CMLM	S04_66141039	4	66141039	2.6067e-07	0.0911854	329	0.0646445	0.144311	-0.219785	3.58875e-07	2.73906	Sobic.004G326400	similar to Putative receptor-like kinase Xa21-binding protein 3
FASF	Bako	2021	GLM	S04_66141039	4	66141039	2.6067e-07	0.0911854	329	0.0646445	0.144311	-0.219785	3.58875e-07	0.273906	Sobic.004G326400	similar to Putative receptor-like kinase Xa21-binding protein 3
FASF	Bako	2021	CMLM	S04_66141030	4	66141030	2.6067e-07	0.0911854	329	0.0646445	0.144311	-0.219785	3.58875e-07	1.7327	Sobic.004G326400	similar to Putative receptor-like kinase Xa21-binding protein 3
FASF	Bako	2021	GLM	S04_66141030	4	66141030	2.6067e-07	0.0911854	329	0.0646445	0.144311	-0.219785	3.58875e-07	0.0017327	Sobic.004G326400	similar to Putative receptor-like kinase Xa21-binding protein 3
FASF	Bako	2021	BLINK	S04_66140995	4	66140995	2.9e-07	0.0744681	329	NA	NA	0.0873157	3.79762e-07	50	Sobic.004G326400	similar to Putative receptor-like kinase Xa21-binding protein 3
FASF	Bako	2021	CMLM	S04_66140995	4	66140995	2.67602e-08	0.0744681	329	0.0646445	0.158197	0.245423	7.37e-08	1.27444	Sobic.004G326400	similar to Putative receptor-like kinase Xa21-binding protein 3
FASF	Bako	2021	GLM	S04_66140995	4	66140995	2.67602e-08	0.0744681	329	0.0646445	0.158197	0.245423	7.37e-08	1.27444	Sobic.004G326400	similar to Putative receptor-like kinase Xa21-binding protein 3
FASF	Bako	2021	MLM	S04_66140995	4	66140995	3.58192e-07	0.0744681	329	0.0684078	0.145843	0.232525	4.28043e-07	4.40048	Sobic.004G326400	similar to Putative receptor-like kinase Xa21-binding protein 3
FASF	Bako	2021	BLINK	S04_66109867	4	66109867	7.32065e-08	0.0714286	329	NA	NA	-0.187857	1.58865e-07	19.1795
FASF	Bako	2021	CMLM	S04_66109867	4	66109867	2.43571e-08	0.0714286	329	0.0646445	0.158776	-0.251044	7.37e-08	4.46883
FASF	Bako	2021	FarmCPU	S04_66109867	4	66109867	8.36557e-13	0.0714286	329	NA	NA	-0.233918	4.6035e-11	7.39437
FASF	Bako	2021	GLM	S04_66109867	4	66109867	2.43571e-08	0.0714286	329	0.0646445	0.158776	-0.251044	7.37e-08	4.46883
FASF	Bako	2021	MLM	S04_66109867	4	66109867	2.4541e-07	0.0714286	329	0.0684078	0.148117	-0.238609	3.58875e-07	12.6331
FASD	Jimma	2021	BLINK	S04_65515101	4	65515101	1.2287e-09	0.187888	322	NA	NA	0.110746	8.45625e-09	8.88621
FASD	Haramaya	2022	BLINK	S04_61174900	4	61174900	5.95489e-08	0.0531915	329	NA	NA	0.0625356	1.42283e-07	3.15386	Sobic.004G267400	similar to Putative uncharacterized protein
FASD	Haramaya	2022	CMLM	S04_61174900	4	61174900	1.73546e-07	0.0531915	329	0.0288126	0.114088	0.0760713	3.19e-07	4.51219	Sobic.004G267400	similar to Putative uncharacterized protein
FASD	Haramaya	2022	FarmCPU	S04_61174900	4	61174900	5.77132e-12	0.0531915	329	NA	NA	0.0674235	1.58675e-10	2.50689	Sobic.004G267400	similar to Putative uncharacterized protein
FASD	Haramaya	2022	GLM	S04_61174900	4	61174900	1.73546e-07	0.0531915	329	0.0288126	0.114088	0.0760713	3.19e-07	4.51219	Sobic.004G267400	similar to Putative uncharacterized protein
FASD	Haramaya	2022	MLM	S04_61174900	4	61174900	1.73593e-07	0.0531915	329	0.0287807	0.114057	0.0760715	3.19e-07	4.51219	Sobic.004G267400	similar to Putative uncharacterized protein
FASD	Bako	2021	BLINK	S03_53901112	3	53901112	5.61013e-09	0.469605	329	NA	NA	0.127229	2.37346e-08	16.5696
FASD	Haramaya	2022	FarmCPU	S03_39160979	3	39160979	3.18855e-08	0.328267	329	NA	NA	-0.0358224	8.35476e-08	1.36581
FASF	Bako	2021	FarmCPU	S02_77338859	2	77338859	1.96015e-07	0.151976	329	NA	NA	0.155813	3.47188e-07	1.74856
FASD	Jimma	2021	BLINK	S02_75094358	2	75094358	4.09699e-11	0.478261	322	NA	NA	-0.110141	5.6375e-10	6.74648
FASD	Jimma	2021	CMLM	S02_75094358	2	75094358	2.01697e-07	0.478723	329	0.0719387	0.152524	-0.24826	3.47188e-07	13.2721
FASD	Jimma	2021	FarmCPU	S02_75094358	2	75094358	2.20198e-11	0.478261	322	NA	NA	-0.103212	4.03333e-10	3.73689
FASD	Jimma	2021	GLM	S02_75094358	2	75094358	3.4137e-07	0.478261	322	0.0729768	0.152096	-0.11524	4.16778e-07	13.2721
FASD	Haramaya	2022	FarmCPU	S02_57253217	2	57253217	7.34904e-08	0.212766	329	NA	NA	0.0365839	1.58865e-07	1.07915	Sobic.002G188000	similar to Os09g0376600 protein
FASD	Asosa	2021	BLINK	S02_5644024	2	5644024	1.87953e-09	0.334347	329	NA	NA	-0.170973	1.05e-08	12.0237	Sobic.002G058300	similar to Putative uncharacterized protein
FASD	Asosa	2021	CMLM	S02_5644024	2	5644024	3.85958e-07	0.334347	329	0.0304649	0.110588	-0.170973	4.42292e-07	12.0237	Sobic.002G058300	similar to Putative uncharacterized protein
FASD	Asosa	2021	FarmCPU	S02_5644024	2	5644024	2.17755e-07	0.334347	329	NA	NA	-0.170973	3.58875e-07	12.0237	Sobic.002G058300	similar to Putative uncharacterized protein
FASD	Asosa	2021	GLM	S02_5644024	2	5644024	3.85958e-07	0.334347	329	0.0304649	0.110588	-0.170973	4.42292e-07	12.0237	Sobic.002G058300	similar to Putative uncharacterized protein
FASD	Asosa	2021	MLM	S02_5644024	2	5644024	4.8782e-07	0.334347	329	0.0163277	0.0961363	-0.172997	5.06415e-07	12.0237	Sobic.002G058300	similar to Putative uncharacterized protein
FASD	Bako	2021	GLM	S01_80311662	1	80311662	3.11e-07	0.419453	329	0.105621	0.180779	0.117384	3.8875e-07	8.62351	Sobic.001G540300	similar to Expressed protein
FASD	Bako	2021	GLM	S01_80311643	1	80311643	3.11e-07	0.419453	329	0.105621	0.180779	0.117384	3.8875e-07	14.1295	Sobic.001G540300	similar to Expressed protein
FASD	Jimma	2021	FarmCPU	S01_68314299	1	68314299	1.2154e-09	0.346273	322	NA	NA	-0.0954762	8.45625e-09	7.17903
FASD	Haramaya	2022	FarmCPU	S01_58537538	1	58537538	5.46519e-08	0.349544	329	NA	NA	0.0325984	1.3675e-07	0.541948
FASF	Bako	2021	CMLM	S01_39816380	1	39816380	4.50147e-07	0.145897	329	0.0646445	0.141016	0.192718	4.75962e-07	3.29751
FASF	Bako	2021	GLM	S01_39816380	1	39816380	4.50147e-07	0.145897	329	0.0646445	0.141016	0.192718	4.75962e-07	3.29751
FASD	Bako	2021	BLINK	S01_39816380	1	39816380	3.3247e-09	0.145897	329	NA	NA	0.163791	1.52167e-08	3.70735
FASF	Bako	2021	FarmCPU	S01_12967861	1	12967861	7.51318e-08	0.0744681	329	NA	NA	-0.141673	1.58865e-07	1.01194	Sobic.001G159250
FASF	Cobined across locations	Combined	BLINK	S01_61115828	1	61115828	2.72195e-07	0.0577508	329	NA	NA	3.62667e-07	0.0429235	8.75555	Sobic.001G323701	similar to Putative uncharacterized protein
FASF	Cobined across locations	Combined	BLINK	S08_59324690	8	59324690	9.74573e-09	0.0927052	329	NA	NA	3.9e-08	0.0418754	2.0673
FASF	Cobined across locations	Combined	FarmCPU	S03_26969328	3	26969328	3.69057e-07	0.104863	329	NA	NA	3.69e-07	-0.0456706	5.99632
FASF	Cobined across locations	Combined	FarmCPU	S08_59324690	8	59324690	3.01494e-08	0.0927052	329	NA	NA	6.02e-08	0.0433445	3.71827
Note: FASF=Field anthracnose severity score during flowering, FASD=field anthracnose severity score at dough stage( when disease severity is at peak its peak stage)
