# Supplementary material for: Exploring the genetic basis of anthracnose resistance in Ethiopian sorghum through a genome-wide association study
Source: BMC Genomics. 2024 Jul 8;25:677. doi: 10.1186/s12864-024-10545-2 (PMC11229211; doi:10.1186/s12864-024-10545-2)
Supplement: Supplementary file 4 — Supplementary Material 4 [file 12864_2024_10545_MOESM4_ESM.xlsx]

## Sheet: Sheet1
Table S4. List of significant SNPs associated with anthrcnose resistance based on combined data over years
Trait	Location	Model	SNP	Chromosome	Position	P.value	maf	nobs	Rsquare.of.Model.without.SNP	Rsquare.of.Model.with.SNP	FDR_Adjusted_P-values	effect	PVE%	Genes name	Discription of genes
FASD	Bako	FarmCPU	S01_14446359	1	14446359	2.64e-07	0.0744681	329	NA	NA	4.79e-07	-0.0316741	1.16139
FASD	Bako	FarmCPU	S01_23768963	1	23768963	3.33e-07	0.155015	329	NA	NA	4.79e-07	-0.0244429	0.996239	sobic.001G235700	similar to Translin family protein, expressed
FASF	Haramaya	CMLM	S01_45922176	1	45922176	4.72534e-07	0.49848	329	0.0592042	0.135727	4.79e-07	0.154637	2.95524
FASF	Haramaya	GLM	S01_45922176	1	45922176	4.72534e-07	0.49848	329	0.0592042	0.135727	4.79e-07	0.154637	2.95524
FASF	Haramaya	CMLM	S01_45922209	1	45922209	4.72534e-07	0.49848	329	0.0592042	0.135727	4.79e-07	0.154637	2.44862
FASF	Haramaya	GLM	S01_45922209	1	45922209	4.72534e-07	0.49848	329	0.0592042	0.135727	4.79e-07	0.154637	2.44862
FASF	Haramaya	CMLM	S01_45922219	1	45922219	4.72534e-07	0.49848	329	0.0592042	0.135727	4.79e-07	-0.154637	0.0992472
FASF	Haramaya	GLM	S01_45922219	1	45922219	4.72534e-07	0.49848	329	0.0592042	0.135727	4.79e-07	-0.154637	0.0992472
FASD	Bako	BLINK	S01_80311643	1	80311643	3.36619e-10	0.419453	329	NA	NA	4.8865e-09	0.0299644	0.438741	Sobic.001G540300	similar to Expressed protein
FASD	Bako	GLM	S01_80311643	1	80311643	2.7806e-07	0.419453	329	0.0829369	0.160663	4.79e-07	0.029274	11	Sobic.001G540300	similar to Expressed protein
FASD	Bako	GLM	S01_80311662	1	80311662	2.7806e-07	0.419453	329	0.0829369	0.160663	4.79e-07	0.029274	12	Sobic.001G540300	similar to Expressed protein
FASD	Bako	FarmCPU	S02_2031925	2	2031925	4.87e-08	0.445289	329	NA	NA	2.35383e-07	-0.0200105	10	Sobic.002G022300	F-box domain (F-box)
FASF	Jimma	FarmCPU	S02_75094358	2	75094358	7.15356e-09	0.478723	329	NA	NA	5.18375e-08	-0.116033	1.53704
FASD	Jimma	BLINK	S02_75784037	2	75784037	1.44177e-07	0.232523	329	NA	NA	3.79636e-07	-0.0129938	15.7894	Sobic.002G409200	Salt stress response/antifungal (Stress-antifung) // Protein tyrosine kinase (Pkinase_Tyr)
FASF	Jimma	FarmCPU	S03_65121340	3	65121340	9.81775e-08	0.196049	329	NA	NA	3.31889e-07	-0.157	2.27557	Sobic.003G324500	AP2 domain (AP2)
FASF	Jimma	FarmCPU	S04_4521325	4	4521325	9.91059e-08	0.208207	329	NA	NA	3.31889e-07	-0.151901	4.49359	Sobic.004G056100	Protein of unknown function (DUF3615) (DUF3615)
FASD	Jimma	BLINK	S04_4521325	4	4521325	1.21093e-07	0.208207	329	NA	NA	3.509e-07	-0.0169554	9	Sobic.004G056100	Protein of unknown function (DUF3615) (DUF3615)
FASF	Jimma	FarmCPU	S04_6295203	4	6295203	3.54213e-07	0.0592705	329	NA	NA	4.79e-07	0.249256	3.4651	Sobic.004G076666	PLATZ TRANSCRIPTION FACTOR DOMAIN-CONTAINING PROTEIN
FASD	Bako	Blink	S06_25535145	6	25535145	4.78656e-07	0.49848	329	NA	NA	4.79e-07	-0.385033	9.2	Sobic.006G040500	phospholipid-translocating ATPase (E3.6.3.1)
FASD	Bako	FarmCPU	S06_25535145	6	25535145	2.67e-12	0.49848	329	NA	NA	7.743e-11	-0.37406	10	Sobic.006G040500	phospholipid-translocating ATPase (E3.6.3.1)
FASF	Jimma	CMLM	S08_4647621	8	4647621	2.33436e-07	0.174772	329	0.0894994	0.167698	4.79e-07	-0.194354	9.55342	Sobic.008G047100	similar to Pentatricopeptide, putative, expressed
FASD	Jimma	GLM	S08_4647621	8	4647621	3.80623e-07	0.174772	329	0.0838993	0.159688	4.79e-07	-0.017426	15	Sobic.008G047100	similar to Pentatricopeptide, putative, expressed
FASD	Haramaya	Blink	S08_59324690	8	59324690	6.74575e-09	329	0.190242	NA	NA	5.18375e-08	0.0927052	8.63157
FASD	Haramaya	CMLM	S08_59324690	8	59324690	4.11232e-07	0.0927052	329	0.0601115	0.1374	4.79e-07	0.190242	8.63157
FASD	Haramaya	FarmCPU	S08_59324690	8	59324690	3.37238e-07	0.0927052	329	NA	NA	4.79e-07	0.190242	8.63157
FASD	Haramaya	GLM	S08_59324690	8	59324690	4.11232e-07	0.0927052	329	0.0601115	0.1374	4.79e-07	0.190242	8.63157
FASF	Jimma	FarmCPU	S08_59445128	8	59445128	2.23509e-07	0.455927	329	NA	NA	4.79e-07	-0.100357	1.1914	Sobic.008G161100
FASF	Jimma	FarmCPU	S09_58049784	9	58049784	4.21296e-08	0.106383	329	NA	NA	2.35383e-07	0.163217	2.96429
FASD	Bako	FarmCPU	S10_4840447	10	4840447	1.03e-07	0.103343	329	NA	NA	3.31889e-07	-0.0351738	1.97172	Sobic.010G061900	similar to Pentatricopeptide (PPR) repeat-containing protein-like
Note: FASF=Field anthracnose severity score during flowering, FASD=field anthracnose severity score at dough stage( when disease severity is at peak its peak stage)
