# Supplementary material for: Exploring the genetic basis of anthracnose resistance in Ethiopian sorghum through a genome-wide association study
Source: BMC Genomics. 2024 Jul 8;25:677. doi: 10.1186/s12864-024-10545-2 (PMC11229211; doi:10.1186/s12864-024-10545-2)
Supplement: Supplementary file 5 — Supplementary Material 5 [file 12864_2024_10545_MOESM5_ESM.xlsx]

## Sheet: Sheet1
Table S5: List of significant SNPs associated with anthracnose resistance and candidate genes annotated within LD regions
SNP	locusName	transcriptName	peptideName	Pfam	Panther	KOG	ec	KO	GO	Best-hit-arabi-name	arabi-symbol	arabi-defline	Best-hit-rice-name	rice-symbol	rice-defline
S01_80311643	Sobic.001G537300	Sobic.001G537300.1	Sobic.001G537300.1.p	PF00046,PF01852,PF08670	PTHR24326,PTHR24326:SF279	KOG0483		K09338	GO:0003677,GO:0008289	AT5G60690.1	IFL,IFL1,REV	Homeobox-leucine zipper family protein / lipid-binding START domain-containing protein	LOC_Os03g01890.1		START domain containing protein, expressed
	Sobic.001G537400	Sobic.001G537400.1	Sobic.001G537400.1.p		PTHR21717					AT5G58340.1		myb-like HTH transcriptional regulator family protein	LOC_Os06g08290.1		MYB family transcription factor, putative, expressed
	Sobic.001G537500	Sobic.001G537500.1	Sobic.001G537500.1.p	PF01926,PF02824,PF16897	PTHR11702,PTHR11702:SF26			K06944	GO:0005525	AT1G72660.3		P-loop containing nucleoside triphosphate hydrolases superfamily protein	LOC_Os05g28940.1		GTP-binding protein, putative, expressed
	Sobic.001G537600	Sobic.001G537600.1	Sobic.001G537600.1.p		PTHR35500,PTHR35500:SF1					AT5G03050.1			LOC_Os03g01840.1		knotted 1-binding protein 36, putative, expressed
	Sobic.001G537700	Sobic.001G537700.1	Sobic.001G537700.1.p	PF00271,PF00270	PTHR24031,PTHR24031:SF181	KOG0331	3.6.4.13	K13179	GO:0005524,GO:0003676	AT3G06980.1		DEA(D/H)-box RNA helicase family protein	LOC_Os03g01830.1		DEAD-box ATP-dependent RNA helicase, putative, expressed
	Sobic.001G537800	Sobic.001G537800.1	Sobic.001G537800.1.p	PF03357	PTHR10476,PTHR10476:SF16	KOG3229		K12193	GO:0007034	AT5G22950.1	VPS24.1	SNF7 family protein	LOC_Os03g01810.1		SNF7 domain containing protein, putative, expressed
	Sobic.001G537900	Sobic.001G537900.1	Sobic.001G537900.1.p	PF05207,PF00226	PTHR21454,PTHR21454:SF4	KOG2923		K17867		AT4G10130.1		DNAJ heat shock N-terminal domain-containing protein	LOC_Os09g28590.2		AGAP010609-PA, putative, expressed
	Sobic.001G538000	Sobic.001G538000.1	Sobic.001G538000.1.p	PF06955,PF00722	PTHR31062,PTHR31062:SF22		2.4.1.207,3.2.1.151	K08235	GO:0048046,GO:0016762,GO:0006073,GO:0005618,GO:0005975,GO:0004553	AT2G36870.1	XTH32	xyloglucan endotransglucosylase/hydrolase 32	LOC_Os03g01800.1		glycosyl hydrolases family 16, putative, expressed
	Sobic.001G538100	Sobic.001G538100.1	Sobic.001G538100.1.p	PF13639	PTHR16047,PTHR16047:SF9	KOG1645		K15691	GO:0008270,GO:0005515	AT5G03450.1		Transducin/WD40 repeat-like superfamily protein	LOC_Os03g01790.1		zinc finger, C3HC4 type domain containing protein, expressed
	Sobic.001G538200	Sobic.001G538200.1	Sobic.001G538200.1.p
	Sobic.001G538275	Sobic.001G538275.1	Sobic.001G538275.1.p
	Sobic.001G538350	Sobic.001G538350.1	Sobic.001G538350.1.p
	Sobic.001G538425	Sobic.001G538425.1	Sobic.001G538425.1.p		PTHR16047
	Sobic.001G538500	Sobic.001G538500.1	Sobic.001G538500.1.p	PF13639,PF08784	PTHR16047				GO:0008270,GO:0005515	AT5G03450.1		Transducin/WD40 repeat-like superfamily protein	LOC_Os10g39850.1		zinc finger, C3HC4 type domain containing protein, expressed
	Sobic.001G538600	Sobic.001G538600.1	Sobic.001G538600.1.p	PF00581	PTHR10828,PTHR10828:SF47		1.20.99.1,1.20.4.1	K18065		AT5G03455.1	ACR2,ARATH;CDC25,CDC25	Rhodanese/Cell cycle control phosphatase superfamily protein	LOC_Os03g01770.1		rhodanese, putative, expressed
	Sobic.001G538700	Sobic.001G538700.1	Sobic.001G538700.1.p	PF03016	PTHR11062,PTHR11062:SF46	KOG1021	2.4.2.41			AT5G22940.1	F8H	FRA8 homolog	LOC_Os03g01760.1		exostosin family domain containing protein, expressed
	Sobic.001G538800	Sobic.001G538800.1	Sobic.001G538800.1.p	PF00782,PF16561	PTHR10343,PTHR10343:SF58				GO:0008138,GO:0006470	AT3G52180.1	ATPTPKIS1,ATSEX4,DSP4,SEX4	dual specificity protein phosphatase (DsPTP1) family protein	LOC_Os03g01750.1		dual specificity protein phosphatase, putative, expressed
	Sobic.001G538866	Sobic.001G538866.1	Sobic.001G538866.1.p		PTHR34202,PTHR34202:SF2								LOC_Os03g01740.1		expressed protein
	Sobic.001G538932	Sobic.001G538932.1	Sobic.001G538932.1.p	PF13920	PTHR10044,PTHR10044:SF127	KOG4172				AT5G04460.3		RING/U-box superfamily protein	LOC_Os03g01720.1		protein binding protein, putative, expressed
	Sobic.001G539016	Sobic.001G539016.1	Sobic.001G539016.1.p	PF10358	PTHR13140,PTHR13140:SF402	KOG0971,KOG0978,KOG0018,KOG4593,KOG0933				AT5G52280.1		Myosin heavy chain-related protein	LOC_Os03g01710.1		expressed protein
	Sobic.001G539100	Sobic.001G539100.1	Sobic.001G539100.1.p
	Sobic.001G539200	Sobic.001G539200.1	Sobic.001G539200.1.p	PF03600	PTHR10283,PTHR10283:SF107	KOG2639			GO:0055085,GO:0016021	AT1G02260.1		Divalent ion symporter	LOC_Os03g01700.1		expressed protein
	Sobic.001G539300	Sobic.001G539300.1	Sobic.001G539300.1.p										LOC_Os01g44200.1		retrotransposon protein, putative, unclassified, expressed
	Sobic.001G539400	Sobic.001G539400.1	Sobic.001G539400.1.p	PF00690,PF00122	PTHR24093,PTHR24093:SF308	KOG0205	3.6.3.6	K01535	GO:0046872,GO:0000166	AT1G80660.1	AHA9,HA9	H(+)-ATPase 9	LOC_Os11g29490.1		plasma membrane ATPase, putative, expressed
	Sobic.001G539500	Sobic.001G539500.1	Sobic.001G539500.1.p	PF01466	PTHR11165,PTHR11165:SF62	KOG1724			GO:0006511	AT3G61415.2	ASK21,SK21	SKP1-like 21	LOC_Os03g01660.1		SKP1, putative, expressed
	Sobic.001G539600	Sobic.001G539600.1	Sobic.001G539600.1.p	PF03330,PF01357	PTHR31692,PTHR31692:SF21					AT1G65680.1	ATEXPB2,ATHEXP BETA 1.4,EXPB2	expansin B2	LOC_Os03g01610.1		expansin precursor, putative, expressed
	Sobic.001G539700	Sobic.001G539700.1	Sobic.001G539700.1.p	PF03330,PF01357	PTHR31692,PTHR31692:SF21					AT1G65680.1	ATEXPB2,ATHEXP BETA 1.4,EXPB2	expansin B2	LOC_Os03g01610.1		expansin precursor, putative, expressed
	Sobic.001G539760	Sobic.001G539760.1	Sobic.001G539760.1.p	PF03330,PF01357	PTHR31692,PTHR31692:SF21					AT1G65680.1	ATEXPB2,ATHEXP BETA 1.4,EXPB2	expansin B2	LOC_Os03g01650.1		expansin precursor, putative, expressed
	Sobic.001G539820	Sobic.001G539820.1	Sobic.001G539820.1.p	PF03330,PF01357	PTHR31692,PTHR31692:SF21					AT1G65680.1	ATEXPB2,ATHEXP BETA 1.4,EXPB2	expansin B2	LOC_Os03g01650.1		expansin precursor, putative, expressed
	Sobic.001G539880	Sobic.001G539880.1	Sobic.001G539880.1.p	PF03330,PF01357	PTHR31692,PTHR31692:SF21					AT1G65680.1	ATEXPB2,ATHEXP BETA 1.4,EXPB2	expansin B2	LOC_Os03g01610.1		expansin precursor, putative, expressed
	Sobic.001G539940	Sobic.001G539940.1	Sobic.001G539940.1.p	PF03330,PF01357	PTHR31692,PTHR31692:SF21					AT1G65680.1	ATEXPB2,ATHEXP BETA 1.4,EXPB2	expansin B2	LOC_Os03g01610.1		expansin precursor, putative, expressed
	Sobic.001G540000	Sobic.001G540000.2	Sobic.001G540000.2.p	PF03330,PF01357	PTHR31692,PTHR31692:SF21					AT1G65680.1	ATEXPB2,ATHEXP BETA 1.4,EXPB2	expansin B2	LOC_Os03g01650.1		expansin precursor, putative, expressed
	Sobic.001G540100	Sobic.001G540100.1	Sobic.001G540100.1.p	PF01063	PTHR11825,PTHR11825:SF46	KOG0975	2.6.1.88,2.6.1.42	K00826	GO:0008152,GO:0003824	AT5G65780.1	ATBCAT-5	branched-chain amino acid aminotransferase 5 / branched-chain amino acid transaminase 5 (BCAT5)	LOC_Os03g01600.1		aminotransferase domain containing protein, putative, expressed
	Sobic.001G540200	Sobic.001G540200.1	Sobic.001G540200.1.p		PTHR37695					AT1G01690.1	ATPRD3,PRD3	putative recombination initiation defects 3	LOC_Os03g01590.2		PAIR1, putative, expressed
	Sobic.001G540250	Sobic.001G540250.1	Sobic.001G540250.1.p
	Sobic.001G540300	Sobic.001G540300.1	Sobic.001G540300.1.p	PF12552,PF14309	PTHR21726,PTHR21726:SF48					AT3G61380.1		Phosphatidylinositol N-acetyglucosaminlytransferase subunit P-related	LOC_Os03g01580.2		expressed protein
	Sobic.001G540400	Sobic.001G540400.2	Sobic.001G540400.2.p	PF09497	PTHR13992,PTHR13992:SF25	KOG4522			GO:0016592,GO:0006357,GO:0001104	AT4G00450.1	CCT,CRP	RNA polymerase II transcription mediators	LOC_Os07g45400.1		expressed protein
	Sobic.001G540600	Sobic.001G540600.2	Sobic.001G540600.2.p	PF01062	PTHR33281,PTHR33281:SF1					AT3G61320.1		Bestrophin-like protein	LOC_Os03g01570.2		expressed protein
	Sobic.001G540700	Sobic.001G540700.1	Sobic.001G540700.1.p	PF12043	PTHR31390,PTHR31390:SF1					AT4G11450.1		Protein of unknown function (DUF3527)	LOC_Os03g01550.1		expressed protein
	Sobic.001G540800	Sobic.001G540800.1	Sobic.001G540800.1.p	PF03479	PTHR31500,PTHR31500:SF20					AT2G33620.4		AT hook motif DNA-binding family protein	LOC_Os03g01540.1		DNA binding protein, putative, expressed
	Sobic.001G540900	Sobic.001G540900.1	Sobic.001G540900.1.p	PF00091,PF03953	PTHR11588:SF114,PTHR11588		2.4.2.1	K07375	GO:0005874,GO:0007017,GO:0003924	AT5G23860.2	TUB8	tubulin beta 8	LOC_Os03g01530.1		tubulin/FtsZ domain containing protein, putative, expressed
	Sobic.001G541000	Sobic.001G541000.1	Sobic.001G541000.1.p	PF00249	PTHR21717			K11111		AT5G58340.2		myb-like HTH transcriptional regulator family protein	LOC_Os06g08290.1		MYB family transcription factor, putative, expressed
	Sobic.001G541100	Sobic.001G541100.1	Sobic.001G541100.1.p	PF01656,PF02881,PF04086	PTHR11564,PTHR11564:SF16			K13431	GO:0006614,GO:0005525,GO:0006886,GO:0005785,GO:0005047,GO:0003924	AT4G30600.1		signal recognition particle receptor alpha subunit family protein	LOC_Os08g37444.3		signal recognition particle receptor, putative, expressed
	Sobic.001G541166	Sobic.001G541166.1	Sobic.001G541166.1.p										LOC_Os03g01330.1		sodium/potassium/calcium exchanger 1, putative, expressed
	Sobic.001G541232	Sobic.001G541232.1	Sobic.001G541232.1.p		PTHR34948		3.1.3.48						LOC_Os08g20400.1		adenylate cyclase family protein, expressed
	Sobic.001G541300	Sobic.001G541300.1	Sobic.001G541300.1.p	PF14547	PTHR31731,PTHR31731:SF5					AT2G45180.1		Bifunctional inhibitor/lipid-transfer protein/seed storage 2S albumin superfamily protein	LOC_Os04g46820.1		LTPL121 - Protease inhibitor/seed storage/LTP family protein precursor, putative, expressed
	Sobic.001G541400	Sobic.001G541400.1	Sobic.001G541400.1.p	PF14547	PTHR31731,PTHR31731:SF5					AT4G12500.1		Bifunctional inhibitor/lipid-transfer protein/seed storage 2S albumin superfamily protein	LOC_Os03g01320.1		LTPL116 - Protease inhibitor/seed storage/LTP family protein precursor, expressed
	Sobic.001G541500	Sobic.001G541500.1	Sobic.001G541500.1.p		PTHR37195,PTHR37195:SF1					AT1G47970.1			LOC_Os01g22990.1		acidic leucine-rich nuclear phosphoprotein 32-related protein 1, putative, expressed
	Sobic.001G541601	Sobic.001G541601.1	Sobic.001G541601.1.p	PF03016	PTHR11062,PTHR11062:SF58					AT4G22580.1		Exostosin family protein	LOC_Os10g40559.1		exostosin family domain containing protein, expressed
	Sobic.001G541700	Sobic.001G541700.1	Sobic.001G541700.1.p	PF00743	PTHR23023,PTHR23023:SF94	KOG1399			GO:0055114,GO:0050661,GO:0050660,GO:0004499	AT1G62600.1		Flavin-binding monooxygenase family protein	LOC_Os10g40570.1		flavin-containing monooxygenase family protein, putative, expressed
	Sobic.001G541800	Sobic.001G541800.1	Sobic.001G541800.1.p	PF15413,PF01237	PTHR10972,PTHR10972:SF88					AT4G22540.1	ORP2A	OSBP(oxysterol binding protein)-related protein 2A	LOC_Os10g40590.1		oxysterol-binding protein, putative, expressed
	Sobic.001G541900	Sobic.001G541900.2	Sobic.001G541900.2.p	PF00854	PTHR11654,PTHR11654:SF142		3.6.3.26	K14638	GO:0016020,GO:0006810,GO:0005215	AT1G12110.1	ATNRT1,B-1,CHL1,CHL1-1,NRT1,NRT1.1	nitrate transporter 1.1	LOC_Os10g40600.1		peptide transporter PTR2, putative, expressed
	Sobic.001G542000	Sobic.001G542000.1	Sobic.001G542000.1.p	PF00234	PTHR31731,PTHR31731:SF7					AT2G45180.1		Bifunctional inhibitor/lipid-transfer protein/seed storage 2S albumin superfamily protein	LOC_Os02g44310.1		LTPL112 - Protease inhibitor/seed storage/LTP family protein precursor, expressed
	Sobic.001G542100	Sobic.001G542100.1	Sobic.001G542100.1.p	PF03330,PF01357	PTHR31692,PTHR31692:SF23					AT1G65680.1	ATEXPB2,ATHEXP BETA 1.4,EXPB2	expansin B2	LOC_Os03g01270.1		expansin precursor, putative, expressed
	Sobic.001G542150	Sobic.001G542150.1	Sobic.001G542150.1.p
	Sobic.001G542200	Sobic.001G542200.1	Sobic.001G542200.1.p	PF03330,PF01357	PTHR31692,PTHR31692:SF20					AT1G65680.1	ATEXPB2,ATHEXP BETA 1.4,EXPB2	expansin B2	LOC_Os10g40730.1		expansin precursor, putative, expressed
	Sobic.001G542300	Sobic.001G542300.1	Sobic.001G542300.1.p	PF13207	PTHR33477,PTHR33477:SF2					AT5G61450.1		P-loop containing nucleoside triphosphate hydrolases superfamily protein	LOC_Os03g01250.1		expressed protein
	Sobic.001G542400	Sobic.001G542400.2	Sobic.001G542400.2.p	PF04054,PF16415,PF16417,PF12842,PF16418	PTHR13162:SF9,PTHR13162			K12604		AT1G02080.2		transcription regulators	LOC_Os10g40780.1		CCR4-Not complex component, Not1domain containing protein, expressed
	Sobic.002G021900	Sobic.002G021900.2	Sobic.002G021900.2.p	PF07645,PF13947,PF00069	PTHR27005,PTHR27005:SF12	KOG1187	2.7.11.1		GO:0005509,GO:0030247,GO:0006468,GO:0005524,GO:0004672	AT1G21240.1	WAK3	wall associated kinase 3	LOC_Os09g29560.1		OsWAK83 - OsWAK pseudogene, expressed
	Sobic.002G022000	Sobic.002G022000.1	Sobic.002G022000.1.p	PF00646	PTHR32133,PTHR32133:SF100				GO:0005515	AT3G17530.1		F-box and associated interaction domains-containing protein	LOC_Os07g03100.2		OsFBX212 - F-box domain containing protein, expressed
S02_2031925	Sobic.002G021900	Sobic.002G021900.2	Sobic.002G021900.2.p	PF07645,PF13947,PF00069	PTHR27005,PTHR27005:SF12	KOG1187	2.7.11.1		GO:0005509,GO:0030247,GO:0006468,GO:0005524,GO:0004672	AT1G21240.1	WAK3	wall associated kinase 3	LOC_Os09g29560.1		OsWAK83 - OsWAK pseudogene, expressed
	Sobic.002G022000	Sobic.002G022000.1	Sobic.002G022000.1.p	PF00646	PTHR32133,PTHR32133:SF100				GO:0005515	AT3G17530.1		F-box and associated interaction domains-containing protein	LOC_Os07g03100.2		OsFBX212 - F-box domain containing protein, expressed
	Sobic.002G022100	Sobic.002G022100.1	Sobic.002G022100.1.p		PTHR32133,PTHR32133:SF100								LOC_Os07g03100.1		OsFBX212 - F-box domain containing protein, expressed
	Sobic.002G022200	Sobic.002G022200.1	Sobic.002G022200.1.p	PF00646	PTHR32133,PTHR32133:SF134				GO:0005515				LOC_Os07g02910.1		OsFBL33 - F-box domain and LRR containing protein, expressed
	Sobic.002G022300	Sobic.002G022300.1	Sobic.002G022300.1.p	PF00646	PTHR32133,PTHR32133:SF148				GO:0005515	AT3G17530.1		F-box and associated interaction domains-containing protein	LOC_Os07g23900.1		OsFBX234 - F-box domain containing protein, expressed
	Sobic.002G022400	Sobic.002G022400.1	Sobic.002G022400.1.p	PF00076	PTHR24012,PTHR24012:SF394	KOG4205		K14411	GO:0003676	AT4G14300.1		RNA-binding (RRM/RBD/RNP motifs) family protein	LOC_Os07g03240.1		RNA recognition motif containing protein, putative, expressed
	Sobic.002G022500	Sobic.002G022500.1	Sobic.002G022500.1.p
	Sobic.002G022600	Sobic.002G022600.1	Sobic.002G022600.1.p	PF00847	PTHR32467,PTHR32467:SF26			K09285	GO:0006355,GO:0003700,GO:0007275	AT4G37750.1	ANT,CKC,CKC1,DRG	Integrase-type DNA-binding superfamily protein	LOC_Os03g56050.1		AP2-like ethylene-responsive transcription factor AINTEGUMENTA, putative, expressed
S02_5644024	Sobic.002G055800	Sobic.002G055800.1	Sobic.002G055800.1.p	PF00097	PTHR10825,PTHR10825:SF32	KOG0810,KOG0311		K16277	GO:0046872	AT1G06770.1	DRIP1	DREB2A-interacting protein 1	LOC_Os03g43360.2		zinc finger, C3HC4 type domain containing protein, expressed
	Sobic.002G055900	Sobic.002G055900.1	Sobic.002G055900.1.p	PF02309	PTHR31734,PTHR31734:SF8			K14484	GO:0006355,GO:0005634	AT1G04240.1	IAA3,SHY2	AUX/IAA transcriptional regulator family protein	LOC_Os07g08460.1		OsIAA24 - Auxin-responsive Aux/IAA gene family member, expressed
	Sobic.002G056000	Sobic.002G056000.1	Sobic.002G056000.1.p	PF01426,PF00145,PF12047	PTHR10629,PTHR10629:SF36	KOG0919	2.1.1.37	K00558	GO:0003682	AT5G49160.1	DDM2,DMT01,DMT1,MET1,MET2,METI	methyltransferase 1	LOC_Os07g08500.1		C-5 cytosine-specific DNA methylase, putative, expressed
	Sobic.002G056100	Sobic.002G056100.1	Sobic.002G056100.1.p		PTHR23155,PTHR23155:SF498					AT4G27190.1		NB-ARC domain-containing disease resistance protein	LOC_Os04g08390.1		Leucine Rich Repeat family protein, expressed
	Sobic.002G056200	Sobic.002G056200.1	Sobic.002G056200.1.p	PF00203	PTHR11880,PTHR11880:SF10	KOG0898		K02958	GO:0006412,GO:0005840,GO:0003735	AT5G09500.1		Ribosomal protein S19 family protein	LOC_Os07g08660.1		40S ribosomal protein S15, putative, expressed
	Sobic.002G056300	Sobic.002G056300.1	Sobic.002G056300.1.p	PF00538	PTHR11467,PTHR11467:SF47	KOG4012		K11275	GO:0006334,GO:0005634,GO:0003677,GO:0000786	AT2G30620.2		winged-helix DNA-binding transcription factor family protein	LOC_Os07g08710.1		AT hook-containing DNA-binding protein, putative, expressed
	Sobic.002G056400	Sobic.002G056400.1	Sobic.002G056400.1.p	PF03731,PF02735,PF03730,PF02037	PTHR12604:SF2,PTHR12604	KOG2327	3.6.4.12	K10884	GO:0000723,GO:0003684,GO:0005634,GO:0042162,GO:0043564,GO:0003677,GO:0004003,GO:0006303	AT1G16970.1	ATKU70,KU70	KU70 homolog	LOC_Os07g08729.1		ATP-dependent DNA helicase 2 subunit 1, putative, expressed
	Sobic.002G056500	Sobic.002G056500.2	Sobic.002G056500.2.p	PF00069	PTHR13902,PTHR13902:SF59		2.7.11.1	K08867	GO:0006468,GO:0005524,GO:0004672	AT3G04910.1	ATWNK1,WNK1,ZIK4	with no lysine (K) kinase 1	LOC_Os07g38530.1		STE_PAK_Ste20_Slob_Wnk.4 - STE kinases include homologs to sterile 7, sterile 11 and sterile 20 from yeast, expressed
	Sobic.002G056600	Sobic.002G056600.5	Sobic.002G056600.5.p	PF01852	PTHR19308,PTHR19308:SF9	KOG2761			GO:0008289	AT4G14500.1		Polyketide cyclase/dehydrase and lipid transport superfamily protein	LOC_Os07g08760.1		START domain containing protein, putative, expressed
	Sobic.002G056701	Sobic.002G056701.1	Sobic.002G056701.1.p	PF04045	PTHR12058	KOG2826			GO:0034314,GO:0030833,GO:0015629,GO:0005885	AT1G30825.1	ARPC2A,DIS2	Arp2/3 complex, 34 kD subunit p34-Arc	LOC_Os01g46580.1		actin-related protein 2/3 complex subunit 2, putative, expressed
	Sobic.002G056800	Sobic.002G056800.1	Sobic.002G056800.1.p	PF02325	PTHR33219,PTHR33219:SF2				GO:0016020	AT4G27990.1	ATYLMG1-2,YLMG1-2	YGGT family protein	LOC_Os07g08770.1		YGGT family protein, putative, expressed
	Sobic.002G056900	Sobic.002G056900.1	Sobic.002G056900.1.p	PF06886	PTHR31358,PTHR31358:SF11					AT1G54460.1		TPX2 (targeting protein for Xklp2) protein family	LOC_Os07g08790.1		targeting protein for Xklp2, putative, expressed
	Sobic.002G057050	Sobic.002G057050.1	Sobic.002G057050.1.p	PF01535,PF12854,PF13041	PTHR24015,PTHR24015:SF744					AT5G55840.1		Pentatricopeptide repeat (PPR) superfamily protein	LOC_Os10g35240.1		Rf1, mitochondrial precursor, putative, expressed
	Sobic.002G057200	Sobic.002G057200.1	Sobic.002G057200.1.p	PF06886	PTHR31358,PTHR31358:SF11					AT3G23090.2		TPX2 (targeting protein for Xklp2) protein family	LOC_Os07g08790.1		targeting protein for Xklp2, putative, expressed
	Sobic.002G057300	Sobic.002G057300.1	Sobic.002G057300.1.p										LOC_Os07g08800.1		expressed protein
	Sobic.002G057400	Sobic.002G057400.1	Sobic.002G057400.1.p	PF14932	PTHR19378,PTHR19378:SF4			K16586	GO:0070652,GO:0051225	AT5G48520.1			LOC_Os07g08810.1		expressed protein
	Sobic.002G057500	Sobic.002G057500.1	Sobic.002G057500.1.p		PTHR13168,PTHR13168:SF0				GO:0006355,GO:0003713	AT2G14045.1			LOC_Os07g08820.1		C-Myc-binding protein, putative, expressed
	Sobic.002G057550	Sobic.002G057550.1	Sobic.002G057550.1.p
	Sobic.002G057600	Sobic.002G057600.1	Sobic.002G057600.1.p		PTHR33983					AT3G57450.1			LOC_Os03g52410.1		expressed protein
	Sobic.002G057700	Sobic.002G057700.2	Sobic.002G057700.2.p
	Sobic.002G057800	Sobic.002G057800.1	Sobic.002G057800.1.p
	Sobic.002G057900	Sobic.002G057900.2	Sobic.002G057900.2.p	PF13899	PTHR10438,PTHR10438:SF274	KOG0907	1.6.5.4	K03671	GO:0045454,GO:0015035,GO:0006662	AT3G51030.1	ATTRX H1,ATTRX1,TRX1	thioredoxin H-type 1	LOC_Os07g08840.1		thioredoxin, putative, expressed
	Sobic.002G058000	Sobic.002G058000.1	Sobic.002G058000.1.p	PF00085	PTHR10438	KOG0907	1.6.5.4	K03671	GO:0045454,GO:0015035,GO:0006662	AT1G19730.1	ATH4,ATTRX4	Thioredoxin superfamily protein	LOC_Os07g08840.1		thioredoxin, putative, expressed
	Sobic.002G058100	Sobic.002G058100.1	Sobic.002G058100.1.p	PF00085	PTHR10438	KOG0907	1.6.5.4	K03671	GO:0045454,GO:0015035,GO:0006662	AT3G51030.1	ATTRX H1,ATTRX1,TRX1	thioredoxin H-type 1	LOC_Os07g08840.1		thioredoxin, putative, expressed
	Sobic.002G058200	Sobic.002G058200.2	Sobic.002G058200.2.p	PF03492	PTHR31009,PTHR31009:SF8		2.1.1.277		GO:0008168	AT4G36470.1		S-adenosyl-L-methionine-dependent methyltransferases superfamily protein	LOC_Os06g20630.1		SAM dependent carboxyl methyltransferase, putative, expressed
	Sobic.002G058300	Sobic.002G058300.2	Sobic.002G058300.2.p	PF00628,PF01426	PTHR12505,PTHR12505:SF26				GO:0005515,GO:0003682	AT4G22140.2	EBS	PHD finger family protein / bromo-adjacent homology (BAH) domain-containing protein	LOC_Os07g08880.1		ES43 protein, putative, expressed
	Sobic.002G058400	Sobic.002G058400.1	Sobic.002G058400.1.p	PF13855,PF00931	PTHR23155,PTHR23155:SF558	KOG4658		K13457	GO:0005515,GO:0043531	AT3G07040.1	RPM1,RPS3	NB-ARC domain-containing disease resistance protein	LOC_Os07g08890.1		disease resistance protein RPM1, putative, expressed
	Sobic.002G058500	Sobic.002G058500.1	Sobic.002G058500.1.p	PF01565,PF02913	PTHR11748,PTHR11748:SF90		1.1.99.39	K18204	GO:0055114,GO:0050660,GO:0016491,GO:0003824	AT4G36400.2		FAD-linked oxidases family protein	LOC_Os07g08950.1		FAD-linked oxidoreductase protein, putative, expressed
	Sobic.002G058600	Sobic.002G058600.1	Sobic.002G058600.1.p		PTHR32133,PTHR32133:SF82								LOC_Os07g35060.1		OsFBX238 - F-box domain containing protein, expressed
	Sobic.002G058700	Sobic.002G058700.2	Sobic.002G058700.2.p	PF00098,PF00076	PTHR24012	KOG0109		K12885	GO:0008270,GO:0003676	AT5G04280.1		RNA-binding (RRM/RBD/RNP motifs) family protein with retrovirus zinc finger-like domain	LOC_Os07g08960.1		RNA recognition motif containing protein, expressed
	Sobic.002G058900	Sobic.002G058900.1	Sobic.002G058900.1.p	PF08268,PF00646	PTHR32133,PTHR32133:SF142				GO:0005515	AT5G07610.1		F-box family protein	LOC_Os07g35050.1		OsFBX237 - F-box domain containing protein, expressed
	Sobic.002G059000	Sobic.002G059000.1	Sobic.002G059000.1.p	PF00646	PTHR32133:SF142,PTHR32133				GO:0005515	AT5G07610.1		F-box family protein	LOC_Os07g35050.1		OsFBX237 - F-box domain containing protein, expressed
	Sobic.002G059100	Sobic.002G059100.2	Sobic.002G059100.2.p		PTHR35546,PTHR35546:SF1								LOC_Os07g35050.1		OsFBX237 - F-box domain containing protein, expressed
	Sobic.002G059200	Sobic.002G059200.1	Sobic.002G059200.1.p	PF00125,PF16211	PTHR23430	KOG1756		K11251	GO:0003677	AT5G02560.1	HTA12	histone H2A 12	LOC_Os05g02300.1		Core histone H2A/H2B/H3/H4 domain containing protein, putative, expressed
	Sobic.002G059300	Sobic.002G059300.1	Sobic.002G059300.1.p	PF03478	PTHR33800,PTHR33800:SF2					AT3G25750.1		F-box family protein with a domain of unknown function (DUF295)	LOC_Os06g02100.1		OsFBX181 - F-box domain containing protein, expressed
	Sobic.002G059500	Sobic.002G059500.1	Sobic.002G059500.1.p	PF00646,PF08268	PTHR32133,PTHR32133:SF142				GO:0005515	AT5G07610.1		F-box family protein	LOC_Os07g35050.1		OsFBX237 - F-box domain containing protein, expressed
	Sobic.002G059600	Sobic.002G059600.1	Sobic.002G059600.1.p	PF00646	PTHR31264,PTHR31264:SF2				GO:0005515	AT1G31090.1		F-box family protein	LOC_Os07g35050.1		OsFBX237 - F-box domain containing protein, expressed
	Sobic.002G059700	Sobic.002G059700.2	Sobic.002G059700.2.p	PF01535,PF12854,PF13041	PTHR24015,PTHR24015:SF744					AT1G62910.1		Pentatricopeptide repeat (PPR) superfamily protein	LOC_Os10g35436.1		Rf1, mitochondrial precursor, putative, expressed
	Sobic.002G059800	Sobic.002G059800.2	Sobic.002G059800.2.p
	Sobic.002G059866	Sobic.002G059866.1	Sobic.002G059866.1.p	PF12937	PTHR32133,PTHR32133:SF142				GO:0005515	AT2G40925.1		F-box and associated interaction domains-containing protein	LOC_Os07g35060.1		OsFBX238 - F-box domain containing protein, expressed
	Sobic.002G059932	Sobic.002G059932.1	Sobic.002G059932.1.p		PTHR32133,PTHR32133:SF142								LOC_Os07g35050.1		OsFBX237 - F-box domain containing protein, expressed
	Sobic.002G060000	Sobic.002G060000.1	Sobic.002G060000.1.p	PF08268,PF00646	PTHR32133,PTHR32133:SF142				GO:0005515	AT1G30920.1		F-box family protein	LOC_Os07g35050.1		OsFBX237 - F-box domain containing protein, expressed
	Sobic.002G060101	Sobic.002G060101.1	Sobic.002G060101.1.p		PTHR32133,PTHR32133:SF142								LOC_Os07g35110.1		Leucine Rich Repeat family protein, expressed
	Sobic.002G060200	Sobic.002G060200.1	Sobic.002G060200.1.p	PF08268,PF00646	PTHR32133,PTHR32133:SF142				GO:0005515	AT4G22430.1		F-box family protein	LOC_Os07g35060.1		OsFBX238 - F-box domain containing protein, expressed
	Sobic.002G060400	Sobic.002G060400.2	Sobic.002G060400.2.p	PF00646	PTHR32133,PTHR32133:SF142				GO:0005515				LOC_Os07g35050.1		OsFBX237 - F-box domain containing protein, expressed
	Sobic.002G060450	Sobic.002G060450.1	Sobic.002G060450.1.p	PF00646	PTHR32133,PTHR32133:SF142		3.4.19.12,3.4.22.69		GO:0005515	AT5G07610.1		F-box family protein	LOC_Os07g35050.1		OsFBX237 - F-box domain containing protein, expressed
	Sobic.002G060500	Sobic.002G060500.2	Sobic.002G060500.2.p	PF00646	PTHR32133:SF142,PTHR32133				GO:0005515	AT3G06240.1		F-box family protein	LOC_Os07g35050.1		OsFBX237 - F-box domain containing protein, expressed
	Sobic.002G060600	Sobic.002G060600.1	Sobic.002G060600.1.p	PF00646	PTHR32133,PTHR32133:SF142				GO:0005515	AT5G07610.1		F-box family protein	LOC_Os07g35050.1		OsFBX237 - F-box domain containing protein, expressed
	Sobic.002G060700	Sobic.002G060700.1	Sobic.002G060700.1.p		PTHR32133,PTHR32133:SF142								LOC_Os07g35050.1		OsFBX237 - F-box domain containing protein, expressed
	Sobic.002G060750	Sobic.002G060750.1	Sobic.002G060750.1.p
	Sobic.002G060800	Sobic.002G060800.1	Sobic.002G060800.1.p	PF00004	PTHR20953,PTHR20953:SF2				GO:0005524	AT3G10420.2		P-loop containing nucleoside triphosphate hydrolases superfamily protein	LOC_Os07g08970.1		uncharacterized protein ycf45, putative, expressed
	Sobic.002G060900	Sobic.002G060900.1	Sobic.002G060900.1.p		PTHR23284,PTHR23284:SF2	KOG0771		K14003		AT3G52190.1	PHF1	phosphate transporter traffic facilitator1	LOC_Os07g09000.1		WD domain, G-beta repeat domain containing protein, expressed
	Sobic.002G061000	Sobic.002G061000.1	Sobic.002G061000.1.p
	Sobic.002G061100	Sobic.002G061100.1	Sobic.002G061100.1.p		PTHR35546,PTHR35546:SF1								LOC_Os07g35110.1		Leucine Rich Repeat family protein, expressed
	Sobic.002G061200	Sobic.002G061200.1	Sobic.002G061200.1.p		PTHR32133,PTHR32133:SF142								LOC_Os07g35050.1		OsFBX237 - F-box domain containing protein, expressed
	Sobic.002G061300	Sobic.002G061300.1	Sobic.002G061300.1.p	PF12937	PTHR32133,PTHR32133:SF142				GO:0005515	AT5G07610.1		F-box family protein	LOC_Os07g35050.1		OsFBX237 - F-box domain containing protein, expressed
	Sobic.002G061400	Sobic.002G061400.1	Sobic.002G061400.1.p	PF00646	PTHR32133,PTHR32133:SF142				GO:0005515	AT5G07610.1		F-box family protein	LOC_Os07g35050.1		OsFBX237 - F-box domain containing protein, expressed
	Sobic.002G061500	Sobic.002G061500.1	Sobic.002G061500.1.p	PF12937	PTHR31790,PTHR31790:SF21				GO:0005515				LOC_Os07g35050.1		OsFBX237 - F-box domain containing protein, expressed
	Sobic.002G061600	Sobic.002G061600.3	Sobic.002G061600.3.p	PF06813,PF07690	PTHR21576:SF25,PTHR21576				GO:0016021,GO:0055085	AT2G39210.1		Major facilitator superfamily protein	LOC_Os07g09010.1		nodulin, putative, expressed
	Sobic.002G061666	Sobic.002G061666.1	Sobic.002G061666.1.p
	Sobic.002G061732	Sobic.002G061732.1	Sobic.002G061732.1.p
	Sobic.002G061800	Sobic.002G061800.2	Sobic.002G061800.2.p	PF16487,PF16488,PF08699,PF02170,PF16486,PF02171	PTHR22891,PTHR22891:SF24			K11593	GO:0005515,GO:0003676	AT2G27880.1	AGO5	Argonaute family protein	LOC_Os03g58600.1		PAZ domain containing protein, putative, expressed
S02_75784037	Sobic.002G403500	Sobic.002G403500.2	Sobic.002G403500.2.p	PF13812,PF01535,PF13041	PTHR24015,PTHR24015:SF37					AT2G34400.1		Pentatricopeptide repeat (PPR-like) superfamily protein	LOC_Os05g24150.1		tetratricopeptide-like helical, putative, expressed
	Sobic.002G403600	Sobic.002G403600.1	Sobic.002G403600.1.p	PF13419	PTHR12725,PTHR12725:SF60	KOG3085	3.1.3.29			AT2G41250.1		Haloacid dehalogenase-like hydrolase (HAD) superfamily protein	LOC_Os07g46520.1		rhythmically expressed gene 2 protein, putative, expressed
	Sobic.002G403700	Sobic.002G403700.1	Sobic.002G403700.1.p	PF12765,PF12922,PF12717	PTHR14222,PTHR14222:SF2			K06677	GO:0007076	AT3G57060.2		binding	LOC_Os07g46540.1		condensin complex subunit 1, putative, expressed
	Sobic.002G403833	Sobic.002G403833.1	Sobic.002G403833.1.p										LOC_Os12g43990.1		expressed protein
	Sobic.002G403966	Sobic.002G403966.1	Sobic.002G403966.1.p
	Sobic.002G404100	Sobic.002G404100.2	Sobic.002G404100.2.p	PF00191	PTHR10502,PTHR10502:SF109	KOG0819			GO:0005544,GO:0005509	AT2G38760.1	ANN3,ANNAT3	annexin 3	LOC_Os05g31760.1		annexin, putative, expressed
	Sobic.002G404200	Sobic.002G404200.1	Sobic.002G404200.1.p	PF12937					GO:0005515	AT3G54480.1	SKIP5,SKP5	SKP1/ASK-interacting protein 5	LOC_Os07g46555.1		F-box domain containing protein, expressed
	Sobic.002G404300	Sobic.002G404300.1	Sobic.002G404300.1.p	PF03145	PTHR10315,PTHR10315:SF37	KOG3002	6.3.2.19	K04506	GO:0007275,GO:0006511,GO:0005634	AT4G27880.1		Protein with RING/U-box and TRAF-like domains	LOC_Os07g46560.1		seven in absentia protein family domain containing protein, expressed
	Sobic.002G404400	Sobic.002G404400.1	Sobic.002G404400.1.p	PF00462	PTHR10168,PTHR10168:SF103	KOG1752		K17479	GO:0045454,GO:0015035,GO:0009055	AT5G13810.1		Glutaredoxin family protein	LOC_Os07g46570.1		glutaredoxin, putative, expressed
	Sobic.002G404500	Sobic.002G404500.1	Sobic.002G404500.1.p										LOC_Os12g43990.1		expressed protein
	Sobic.002G404600	Sobic.002G404600.1	Sobic.002G404600.1.p										LOC_Os12g43990.1		expressed protein
	Sobic.002G404700	Sobic.002G404700.1	Sobic.002G404700.1.p	PF09111,PF04851,PF13907,PF00271,PF00385	PTHR10799,PTHR10799:SF70		3.6.4.12	K11367	GO:0016818,GO:0006338,GO:0005634,GO:0005524,GO:0003676,GO:0016787,GO:0003677	AT2G13370.1	CHR5	chromatin remodeling 5	LOC_Os07g46590.1		SNF2 family N-terminal domain containing protein, expressed
	Sobic.002G404800	Sobic.002G404800.1	Sobic.002G404800.1.p	PF00153	PTHR24089,PTHR24089:SF359	KOG0752		K14684		AT3G20240.1		Mitochondrial substrate carrier family protein	LOC_Os08g40850.1		mitochondrial carrier protein, putative, expressed
	Sobic.002G404900	Sobic.002G404900.1	Sobic.002G404900.1.p	PF00849	PTHR11079,PTHR11079:SF79	KOG1919	5.4.99.24		GO:0009982,GO:0009451,GO:0003723,GO:0001522	AT4G21770.1		Pseudouridine synthase family protein	LOC_Os07g46600.1		RNA pseudouridine synthase, putative, expressed
	Sobic.002G405000	Sobic.002G405000.1	Sobic.002G405000.1.p	PF00201	PTHR11926,PTHR11926:SF226		2.4.1.215	K13495	GO:0016758,GO:0008152	AT4G15500.1	UGT84A4	UDP-Glycosyltransferase superfamily protein	LOC_Os07g46610.1		cis-zeatin O-glucosyltransferase, putative, expressed
	Sobic.002G405100	Sobic.002G405100.2	Sobic.002G405100.2.p	PF00575,PF00889	PTHR11741,PTHR11741:SF3	KOG1071		K02357	GO:0003676,GO:0006414,GO:0005622,GO:0003746	AT4G29060.1	emb2726	elongation factor Ts family protein	LOC_Os12g35630.1		elongation factor TS family protein, expressed
	Sobic.002G405200	Sobic.002G405200.1	Sobic.002G405200.1.p	PF00962	PTHR11409,PTHR11409:SF42	KOG1097	3.5.4.4	K01488	GO:0019239	AT4G04880.1		adenosine/AMP deaminase family protein	LOC_Os07g46630.1		AMP deaminase, putative, expressed
	Sobic.002G405300	Sobic.002G405300.3	Sobic.002G405300.3.p	PF01852,PF07059	PTHR12136,PTHR12136:SF64	KOG2761			GO:0008289	AT5G45560.1		Pleckstrin homology (PH) domain-containing protein / lipid-binding START domain-containing protein	LOC_Os02g01270.1		START domain containing protein, expressed
	Sobic.002G405400	Sobic.002G405400.1	Sobic.002G405400.1.p	PF00953	PTHR10571,PTHR10571:SF0	KOG2788	2.7.8.15	K01001	GO:0016021,GO:0008963	AT2G41490.1	GPT	UDP-glcnac-adolichol phosphate glcnac-1-p-transferase	LOC_Os07g46640.1		UDP-N-acetylglucosamine--dolichyl-phosphate N-acetylglucosaminephosphotransferase, putative, expressed
	Sobic.002G405500	Sobic.002G405500.3	Sobic.002G405500.3.p	PF13423	PTHR24006,PTHR24006:SF529	KOG1871	3.4.19.12	K11841		AT4G30890.2	UBP24	ubiquitin-specific protease 24	LOC_Os07g46660.2		ubiquitin carboxyl-terminal hydrolase domain containing protein, expressed
	Sobic.002G405600	Sobic.002G405600.1	Sobic.002G405600.1.p		PTHR33790,PTHR33790:SF1					AT2G41430.2	CID1,ERD15,LSR1	dehydration-induced protein (ERD15)	LOC_Os07g46670.3		early response to dehydration 15, putative, expressed
	Sobic.002G405700	Sobic.002G405700.1	Sobic.002G405700.1.p		PTHR33248,PTHR33248:SF2					AT5G33393.1			LOC_Os12g08530.1		expressed protein
	Sobic.002G405750	Sobic.002G405750.1	Sobic.002G405750.1.p
	Sobic.002G405800	Sobic.002G405800.1	Sobic.002G405800.1.p	PF00628,PF02791	PTHR22880,PTHR22880:SF5				GO:0005515	AT5G22760.1		PHD finger family protein	LOC_Os07g46690.1		PHD-finger family protein, expressed
	Sobic.002G405900	Sobic.002G405900.1	Sobic.002G405900.1.p	PF13920	PTHR15315,PTHR15315:SF30	KOG1039				AT3G47160.1		RING/U-box superfamily protein	LOC_Os07g46700.3		zinc finger, RING-type, putative, expressed
	Sobic.002G406000	Sobic.002G406000.2	Sobic.002G406000.2.p	PF02721,PF08646	PTHR23273,PTHR23273:SF9			K07466		AT1G52950.1		Nucleic acid-binding, OB-fold-like protein	LOC_Os03g08400.1		retrotransposon protein, putative, unclassified, expressed
	Sobic.002G406200	Sobic.002G406200.1	Sobic.002G406200.1.p		PTHR38377					AT3G57320.1			LOC_Os07g46710.2		expressed protein
	Sobic.002G406300	Sobic.002G406300.1	Sobic.002G406300.1.p	PF08156,PF01798	PTHR10894,PTHR10894:SF0			K14564		AT1G56110.1	NOP56	homolog of nucleolar protein NOP56	LOC_Os03g22880.1		nucleolar protein 5A, putative, expressed
	Sobic.002G406400	Sobic.002G406400.1	Sobic.002G406400.1.p	PF01535	PTHR24015,PTHR24015:SF457					AT1G01970.1		Tetratricopeptide repeat (TPR)-like superfamily protein	LOC_Os07g46730.2		PPR repeat domain containing protein, putative, expressed
	Sobic.002G406500	Sobic.002G406500.1	Sobic.002G406500.1.p	PF00736	PTHR11595,PTHR11595:SF24	KOG1668		K03232	GO:0006414,GO:0005853,GO:0003746	AT5G12110.1		Glutathione S-transferase, C-terminal-like;Translation elongation factor EF1B/ribosomal protein S6	LOC_Os07g46750.1		elongation factor protein, putative, expressed
	Sobic.002G406600	Sobic.002G406600.1	Sobic.002G406600.1.p	PF00076	PTHR12311	KOG3152		K14785	GO:0003676	AT3G56510.1		RNA-binding (RRM/RBD/RNP motifs) family protein	LOC_Os07g46760.1		RNA recognition motif containing protein, putative, expressed
	Sobic.002G406700	Sobic.002G406700.1	Sobic.002G406700.1.p	PF03222	PTHR32195,PTHR32195:SF20			K03834	GO:0003333	AT5G19500.1		Tryptophan/tyrosine permease	LOC_Os07g46780.1		tyrosine-specific transport protein, putative, expressed
	Sobic.002G406801	Sobic.002G406801.1	Sobic.002G406801.1.p		PTHR35828,PTHR35828:SF1								LOC_Os01g21920.1		expressed protein
	Sobic.002G406900	Sobic.002G406900.1	Sobic.002G406900.1.p		PTHR35828,PTHR35828:SF1								LOC_Os12g27810.1		OsFBX444 - F-box domain containing protein, expressed
	Sobic.002G407000	Sobic.002G407000.1	Sobic.002G407000.1.p	PF00686,PF02446	PTHR32518,PTHR32518:SF3		2.4.1.25	K00705	GO:2001070,GO:0005975,GO:0004134	AT2G40840.1	DPE2	disproportionating enzyme 2	LOC_Os07g46790.1		4-alpha-glucanotransferase, putative, expressed
	Sobic.002G407100	Sobic.002G407100.2	Sobic.002G407100.2.p										LOC_Os07g46800.1		expressed protein
	Sobic.002G407200	Sobic.002G407200.1	Sobic.002G407200.1.p	PF13561	PTHR24322,PTHR24322:SF408	KOG0725	1.1.1.198			AT3G26770.1		NAD(P)-binding Rossmann-fold superfamily protein	LOC_Os07g46830.1		sex determination protein tasselseed-2, putative, expressed
	Sobic.002G407300	Sobic.002G407300.2	Sobic.002G407300.2.p	PF13561	PTHR24322,PTHR24322:SF408	KOG0725	1.1.1.331			AT4G03140.1		NAD(P)-binding Rossmann-fold superfamily protein	LOC_Os07g46840.1		oxidoreductase, short chain dehydrogenase/reductase family domain containing protein, expressed
	Sobic.002G407400	Sobic.002G407400.1	Sobic.002G407400.1.p	PF13561	PTHR24322,PTHR24322:SF408	KOG0725	1.1.1.331			AT3G26760.1		NAD(P)-binding Rossmann-fold superfamily protein	LOC_Os07g46840.1		oxidoreductase, short chain dehydrogenase/reductase family domain containing protein, expressed
	Sobic.002G407500	Sobic.002G407500.1	Sobic.002G407500.1.p	PF13561	PTHR24322,PTHR24322:SF408	KOG0725	1.1.1.331			AT4G03140.1		NAD(P)-binding Rossmann-fold superfamily protein	LOC_Os07g46830.1		sex determination protein tasselseed-2, putative, expressed
	Sobic.002G407700	Sobic.002G407700.1	Sobic.002G407700.1.p	PF13561	PTHR24322,PTHR24322:SF408	KOG0725	1.1.1.331			AT4G03140.1		NAD(P)-binding Rossmann-fold superfamily protein	LOC_Os07g46830.1		sex determination protein tasselseed-2, putative, expressed
	Sobic.002G407800	Sobic.002G407800.3	Sobic.002G407800.3.p	PF01745	PTHR11088,PTHR11088:SF31	KOG1384	2.5.1.75	K00791	GO:0009058,GO:0004161	AT5G20040.1	ATIPT9,IPT9	isopentenyltransferase 9	LOC_Os06g51350.1		IPP transferase, putative, expressed
	Sobic.002G407900	Sobic.002G407900.1	Sobic.002G407900.1.p	PF00080	PTHR10003	KOG0441	1.15.1.1	K04565	GO:0055114,GO:0046872,GO:0006801	AT1G08830.1	CSD1	copper/zinc superoxide dismutase 1	LOC_Os07g46990.2		copper/zinc superoxide dismutase, putative, expressed
	Sobic.002G408000	Sobic.002G408000.1	Sobic.002G408000.1.p	PF07765	PTHR32258					AT1G03470.2		Kinase interacting (KIP1-like) family protein	LOC_Os07g47090.2		KIP1, putative, expressed
	Sobic.002G408100	Sobic.002G408100.1	Sobic.002G408100.1.p	PF00999	PTHR10110,PTHR10110:SF117				GO:0055085,GO:0016021,GO:0015299,GO:0006812	AT3G05030.1	ATNHX2,NHX2	sodium hydrogen exchanger 2	LOC_Os07g47100.2		transporter, monovalent cation:proton antiporter-2 family, putative, expressed
	Sobic.002G408200	Sobic.002G408200.1	Sobic.002G408200.1.p	PF04048	PTHR14146	KOG3691		K06111	GO:0015031,GO:0006904,GO:0000145	AT3G10380.1	ATSEC8,SEC8	subunit of exocyst complex 8	LOC_Os08g22864.1		sec8 exocyst complex component specific domain containing protein, expressed
	Sobic.002G408300	Sobic.002G408300.1	Sobic.002G408300.1.p	PF00646,PF01167	PTHR16517,PTHR16517:SF36	KOG2502			GO:0005515	AT2G47900.3	AtTLP3,TLP3	tubby like protein 3	LOC_Os07g47110.1		OsFBT11 - F-box and tubby domain containing protein, expressed
	Sobic.002G408400	Sobic.002G408400.1	Sobic.002G408400.1.p	PF01373	PTHR31352,PTHR31352:SF3		3.2.1.2		GO:0016161,GO:0000272	AT5G18670.1	BAM9,BMY3	beta-amylase 3	LOC_Os07g47120.1		beta-amylase, putative, expressed
	Sobic.002G408500	Sobic.002G408500.1	Sobic.002G408500.1.p	PF06203	PTHR31717,PTHR31717:SF16				GO:0005515	AT2G47890.1		B-box type zinc finger protein with CCT domain	LOC_Os07g47140.1		CCT/B-box zinc finger protein, putative, expressed
	Sobic.002G408600	Sobic.002G408600.1	Sobic.002G408600.1.p		PTHR37886					AT3G05100.1		S-adenosyl-L-methionine-dependent methyltransferases superfamily protein	LOC_Os07g47150.2		expressed protein
	Sobic.002G408700	Sobic.002G408700.1	Sobic.002G408700.1.p	PF08268,PF00646	PTHR32133,PTHR32133:SF157				GO:0005515	AT3G07870.1		F-box and associated interaction domains-containing protein	LOC_Os07g47160.1		OsFBX259 - F-box domain containing protein, expressed
	Sobic.002G408800	Sobic.002G408800.1	Sobic.002G408800.1.p	PF07714	PTHR24056,PTHR24056:SF219		2.7.11.22,2.7.11.23	K08819	GO:0006468,GO:0004672	AT1G54610.3		Protein kinase superfamily protein	LOC_Os07g47180.1		transposon protein, putative, unclassified, expressed
	Sobic.002G408900	Sobic.002G408900.1	Sobic.002G408900.1.p		PTHR24015,PTHR24015:SF846					AT3G21465.1			LOC_Os07g47201.1		adenyl cyclase, putative, expressed
	Sobic.002G409100	Sobic.002G409100.1	Sobic.002G409100.1.p
	Sobic.002G409200	Sobic.002G409200.2	Sobic.002G409200.2.p	PF01657,PF07714	PTHR27002,PTHR27002:SF99	KOG1187	2.7.11.1		GO:0006468,GO:0004672	AT4G23310.1	CRK23	cysteine-rich RLK (RECEPTOR-like protein kinase) 23	LOC_Os07g47230.1		TKL_IRAK_DUF26-lh.10 - DUF26 kinases have homology to DUF26 containing loci, expressed
	Sobic.002G409250	Sobic.002G409250.1	Sobic.002G409250.1.p
	Sobic.002G409300	Sobic.002G409300.2	Sobic.002G409300.2.p		PTHR14493,PTHR14493:SF41					AT5G07500.1	PEI1	Zinc finger C-x8-C-x5-C-x3-H type family protein	LOC_Os07g47240.1		expressed protein
	Sobic.002G409500	Sobic.002G409500.1	Sobic.002G409500.1.p	PF01764	PTHR21493,PTHR21493:SF107	KOG4569	3.1.1.3		GO:0006629	AT5G18640.1		alpha/beta-Hydrolases superfamily protein	LOC_Os07g47250.2		lipase precursor, putative, expressed
	Sobic.002G409600	Sobic.002G409600.1	Sobic.002G409600.1.p	PF00069	PTHR27001,PTHR27001:SF87	KOG1187	2.7.11.1		GO:0006468,GO:0005524,GO:0004672	AT5G18610.2		Protein kinase superfamily protein	LOC_Os07g47270.1		protein kinase APK1B, chloroplast precursor, putative, expressed
	Sobic.002G409700	Sobic.002G409700.2	Sobic.002G409700.2.p	PF14260,PF03104,PF00136	PTHR10322,PTHR10322:SF5		2.7.7.7	K02350	GO:0008408,GO:0003677,GO:0000166,GO:0019985,GO:0016035,GO:0006281	AT1G67500.2	ATREV3,REV3	recovery protein 3	LOC_Os11g08330.1		POLD1 - Putative DNA polymerase delta catalytic subunit, expressed
	Sobic.002G409800	Sobic.002G409800.1	Sobic.002G409800.1.p		PTHR32176,PTHR32176:SF0		5.3.1.5	K01805		AT5G57655.2		xylose isomerase family protein	LOC_Os07g47290.1		xylose isomerase, putative, expressed
	Sobic.002G409900	Sobic.002G409900.1	Sobic.002G409900.1.p	PF09269,PF01926,PF01018	PTHR11702,PTHR11702:SF20	KOG1489			GO:0000166,GO:0005525	AT5G18570.1	ATOBGC,CPSAR1,EMB269	GTP1/OBG family protein	LOC_Os07g47300.1		spo0B-associated GTP-binding protein, putative, expressed
	Sobic.002G410050	Sobic.002G410050.1	Sobic.002G410050.1.p		PTHR36137,PTHR36137:SF2								LOC_Os07g47320.1		expressed protein
	Sobic.002G410200	Sobic.002G410200.2	Sobic.002G410200.2.p		PTHR36137,PTHR36137:SF3								LOC_Os07g47310.1		expressed protein
	Sobic.002G410600	Sobic.002G410600.1	Sobic.002G410600.1.p
	Sobic.002G410700	Sobic.002G410700.1	Sobic.002G410700.1.p	PF01990	PTHR13861,PTHR13861:SF4	KOG3432	3.6.3.14	K02151	GO:0034220,GO:0046961,GO:0033180,GO:0015991	AT4G02620.1		vacuolar ATPase subunit F family protein	LOC_Os02g57854.1		vacuolar ATP synthase subunit F, putative, expressed
	Sobic.002G410800	Sobic.002G410800.2	Sobic.002G410800.2.p		PTHR36137,PTHR36137:SF3								LOC_Os07g47310.1		expressed protein
	Sobic.002G410850	Sobic.002G410850.1	Sobic.002G410850.1.p
	Sobic.002G410900	Sobic.002G410900.1	Sobic.002G410900.1.p		PTHR36137,PTHR36137:SF3								LOC_Os07g47310.1		expressed protein
	Sobic.002G411000	Sobic.002G411000.1	Sobic.002G411000.1.p	PF00847	PTHR31677,PTHR31677:SF22				GO:0006355,GO:0003700	AT5G18560.1	PUCHI	Integrase-type DNA-binding superfamily protein	LOC_Os07g47330.1		AP2 domain containing protein, expressed
	Sobic.002G411200	Sobic.002G411200.1	Sobic.002G411200.1.p
	Sobic.002G411300	Sobic.002G411300.1	Sobic.002G411300.1.p		PTHR37255,PTHR37255:SF1					AT5G18540.1			LOC_Os07g47340.1		expressed protein
	Sobic.002G411400	Sobic.002G411400.1	Sobic.002G411400.1.p	PF06858	PTHR11702,PTHR11702:SF28			K06943	GO:0005525	AT1G80770.1	PDE318	P-loop containing nucleoside triphosphate hydrolases superfamily protein	LOC_Os08g06230.1		nucleolar GTP-binding protein 1, putative, expressed
	Sobic.002G411500	Sobic.002G411500.1	Sobic.002G411500.1.p	PF02705	PTHR30540,PTHR30540:SF32			K03549	GO:0071805,GO:0016020,GO:0015079	AT3G02050.1	ATKT4,ATKUP3,KUP3	K+ uptake transporter 3	LOC_Os07g47350.2		potassium transporter, putative, expressed
	Sobic.002G411600	Sobic.002G411600.1	Sobic.002G411600.1.p	PF07496	PTHR23336,PTHR23336:SF14				GO:0008270	AT3G62900.1		CW-type Zinc Finger	LOC_Os07g47360.2		CW-type Zinc Finger, putative, expressed
	Sobic.002G411700	Sobic.002G411700.1	Sobic.002G411700.1.p	PF01535	PTHR24015,PTHR24015:SF524					AT4G32430.1		Pentatricopeptide repeat (PPR) superfamily protein	LOC_Os07g47370.1		pentatricopeptide, putative, expressed
	Sobic.002G411800	Sobic.002G411800.1	Sobic.002G411800.1.p										LOC_Os07g47380.1		expressed protein
	Sobic.002G411900	Sobic.002G411900.2	Sobic.002G411900.2.p	PF00168	PTHR32246,PTHR32246:SF24				GO:0005515	AT3G16510.1		Calcium-dependent lipid-binding (CaLB domain) family protein	LOC_Os01g70790.1		SRC2 protein, putative, expressed
	Sobic.002G412001	Sobic.002G412001.1	Sobic.002G412001.1.p	PF00400	PTHR11227,PTHR11227:SF30	KOG2111			GO:0005515	AT3G62770.1	AtATG18a	Transducin/WD40 repeat-like superfamily protein	LOC_Os07g47410.1		WD40-like domain containing protein, putative, expressed
	Sobic.002G412100	Sobic.002G412100.1	Sobic.002G412100.1.p		PTHR33433,PTHR33433:SF2					AT5G24860.1	ATFPF1,FPF1	flowering promoting factor 1	LOC_Os07g47450.1		flowering promoting factor-like 1, putative, expressed
	Sobic.002G412200	Sobic.002G412200.1	Sobic.002G412200.1.p		PTHR34681,PTHR34681:SF1					AT4G15790.1			LOC_Os07g47460.1		expressed protein
	Sobic.002G412300	Sobic.002G412300.2	Sobic.002G412300.2.p	PF13041	PTHR24015,PTHR24015:SF418					AT2G32630.1		Pentatricopeptide repeat (PPR-like) superfamily protein	LOC_Os07g47470.1		pentatricopeptide, putative, expressed
	Sobic.002G412400	Sobic.002G412400.1	Sobic.002G412400.1.p	PF00403	PTHR22814,PTHR22814:SF75	KOG1603			GO:0046872,GO:0030001	AT5G27690.1		Heavy metal transport/detoxification superfamily protein	LOC_Os07g47480.2		heavy metal-associated domain containing protein, expressed
	Sobic.002G412500	Sobic.002G412500.1	Sobic.002G412500.1.p	PF03321	PTHR31901,PTHR31901:SF18			K14487		AT2G47750.1	GH3.9	putative indole-3-acetic acid-amido synthetase GH3.9	LOC_Os07g47490.1		OsGH3.11 - Probable indole-3-acetic acid-amido synthetase, expressed
	Sobic.002G412600	Sobic.002G412600.1	Sobic.002G412600.1.p	PF05498	PTHR33136,PTHR33136:SF12					AT4G15800.1	RALFL33	ralf-like 33	LOC_Os01g15320.1		RALFL9 - Rapid ALkalinization Factor RALF family protein precursor, expressed
	Sobic.002G412700	Sobic.002G412700.1	Sobic.002G412700.1.p	PF05185	PTHR11006,PTHR11006:SF10		2.1.1.125	K05931	GO:0008168,GO:0006479	AT3G06930.2	ATPRMT4B,PRMT4B	protein arginine methyltransferase 4B	LOC_Os07g47500.1		histone-arginine methyltransferase CARM1, putative, expressed
	Sobic.002G412800	Sobic.002G412800.1	Sobic.002G412800.1.p	PF05755	PTHR33732,PTHR33732:SF1					AT3G05500.1		Rubber elongation factor protein (REF)	LOC_Os07g47510.1		stress-related protein, putative, expressed
	Sobic.002G413000	Sobic.002G413000.2	Sobic.002G413000.2.p	PF05496	PTHR23074,PTHR23074:SF89		3.6.1.3		GO:0009378,GO:0006310,GO:0006281	AT1G02890.1		AAA-type ATPase family protein	LOC_Os07g47530.1		AAA-type ATPase family protein, putative, expressed
	Sobic.002G413200	Sobic.002G413200.1	Sobic.002G413200.1.p	PF00201	PTHR11926,PTHR11926:SF205				GO:0016758,GO:0008152	AT5G49690.1		UDP-Glycosyltransferase superfamily protein	LOC_Os07g47550.1		glucosyltransferase, putative, expressed
	Sobic.002G413300	Sobic.002G413300.1	Sobic.002G413300.1.p		PTHR35759					AT5G27710.1			LOC_Os07g47570.1		expressed protein
	Sobic.002G413400	Sobic.002G413400.2	Sobic.002G413400.2.p	PF01201	PTHR12642,PTHR12642:SF0	KOG3163		K14842		AT5G06360.1		Ribosomal protein S8e family protein	LOC_Os07g47580.1		ribosomal protein, putative, expressed
	Sobic.002G413500	Sobic.002G413500.2	Sobic.002G413500.2.p	PF01267	PTHR10653,PTHR10653:SF0	KOG0836		K10364	GO:0051016,GO:0008290	AT3G05520.2		Subunits of heterodimeric actin filament capping protein Capz superfamily	LOC_Os07g23200.1		F-actin-capping protein subunit alpha, putative, expressed
	Sobic.002G413600	Sobic.002G413600.1	Sobic.002G413600.1.p	PF02902	PTHR12606,PTHR12606:SF33	KOG3246	3.4.22.68	K08592	GO:0008234,GO:0006508	AT4G15880.1	ATESD4,ESD4	Cysteine proteinases superfamily protein	LOC_Os03g29630.1		ulp1 protease family protein, putative, expressed
	Sobic.002G413700	Sobic.002G413700.1	Sobic.002G413700.1.p	PF00097	PTHR23041,PTHR23041:SF64			K16275	GO:0046872	AT1G02860.1	BAH1,NLA	SPX (SYG1/Pho81/XPR1) domain-containing protein	LOC_Os07g47590.3		expressed protein
	Sobic.002G413750	Sobic.002G413750.1	Sobic.002G413750.1.p
	Sobic.002G413800	Sobic.002G413800.1	Sobic.002G413800.1.p							AT5G17410.1		Spc97 / Spc98 family of spindle pole body (SBP) component	LOC_Os04g42330.1		Spc97 / Spc98 family protein, putative, expressed
	Sobic.002G413900	Sobic.002G413900.1	Sobic.002G413900.1.p
	Sobic.002G414000	Sobic.002G414000.1	Sobic.002G414000.1.p
	Sobic.002G414150	Sobic.002G414150.1	Sobic.002G414150.1.p
	Sobic.002G414300	Sobic.002G414300.1	Sobic.002G414300.1.p
	Sobic.002G414400	Sobic.002G414400.1	Sobic.002G414400.1.p	PF06596	PTHR34455,PTHR34455:SF1				GO:0016020,GO:0015979,GO:0009523	AT2G06520.1	PSBX	photosystem II subunit X	LOC_Os07g47640.1		ultraviolet-B-repressible protein, putative, expressed
	Sobic.002G414500	Sobic.002G414500.1	Sobic.002G414500.1.p	PF01344	PTHR24414,PTHR24414:SF37				GO:0005515	AT2G21950.1	SKIP6	SKP1 interacting partner 6	LOC_Os07g47650.1		OsFBK19 - F-box domain and kelch repeat containing protein, expressed
	Sobic.002G414600	Sobic.002G414600.1	Sobic.002G414600.1.p	PF04588	PTHR28018,PTHR28018:SF1					AT5G27760.1		Hypoxia-responsive family protein	LOC_Os07g47670.2		hypoxia-responsive family protein, putative, expressed
	Sobic.002G414700	Sobic.002G414700.1	Sobic.002G414700.1.p	PF01776	PTHR10064,PTHR10064:SF5	KOG3434		K02891	GO:0006412,GO:0005840,GO:0005622,GO:0003735	AT3G05560.1		Ribosomal L22e protein family	LOC_Os07g47710.1		60S ribosomal protein L22-2, putative, expressed
	Sobic.002G414800	Sobic.002G414800.1	Sobic.002G414800.1.p	PF13812,PF01535,PF13041	PTHR24015,PTHR24015:SF310					AT3G18020.1		Pentatricopeptide repeat (PPR) superfamily protein	LOC_Os07g47720.1		PPR repeat domain containing protein, putative, expressed
	Sobic.002G414850	Sobic.002G414850.1	Sobic.002G414850.1.p
S04_4521325	Sobic.004G056000	Sobic.004G056000.2	Sobic.004G056000.2.p	PF01486,PF00319	PTHR11945,PTHR11945:SF147	KOG0014			GO:0006355,GO:0005634,GO:0003700,GO:0046983,GO:0003677,GO:2000029,GO:0048481,GO:0048316	AT5G23260.2	ABS,AGL32,TT16	K-box region and MADS-box transcription factor family protein	LOC_Os02g07430.1		OsMADS29 - MADS-box family gene with MIKCc type-box, expressed
	Sobic.004G056100	Sobic.004G056100.2	Sobic.004G056100.2.p	PF12274	PTHR33120,PTHR33120:SF14					AT2G35330.1		RING/U-box superfamily protein	LOC_Os01g34860.1		expressed protein
	Sobic.004G056201	Sobic.004G056201.1	Sobic.004G056201.1.p		PTHR33168,PTHR33168:SF5								LOC_Os06g45610.1		expressed protein
S04_61174900	Sobic.004G266800	Sobic.004G266800.1	Sobic.004G266800.1.p	PF04770	PTHR31948,PTHR31948:SF11					AT5G65410.1	ATHB25,HB25,ZFHD2	homeobox protein 25	LOC_Os02g47770.1		ZF-HD protein dimerisation region containing protein, expressed
	Sobic.004G266900	Sobic.004G266900.1	Sobic.004G266900.1.p	PF00004,PF12037	PTHR23075,PTHR23075:SF3			K17681	GO:0005524	AT2G18330.1		AAA-type ATPase family protein	LOC_Os02g47760.1		AAA-type ATPase family protein, putative, expressed
	Sobic.004G267000	Sobic.004G267000.2	Sobic.004G267000.2.p	PF00249	PTHR24078,PTHR24078:SF177					AT1G75250.1	ATRL6,RL6,RSM3	RAD-like 6	LOC_Os02g47744.4		MYB family transcription factor, putative, expressed
	Sobic.004G267200	Sobic.004G267200.1	Sobic.004G267200.1.p		PTHR33165,PTHR33165:SF3								LOC_Os11g34790.1		expressed protein
	Sobic.004G267300	Sobic.004G267300.1	Sobic.004G267300.1.p	PF05804,PF04564	PTHR22849,PTHR22849:SF27		6.3.2.19		GO:0016567,GO:0004842	AT1G24330.1		ARM repeat superfamily protein	LOC_Os02g47670.2		bg55, putative, expressed
	Sobic.004G267400	Sobic.004G267400.1	Sobic.004G267400.1.p	PF00010	PTHR12565,PTHR12565:SF149	KOG4304			GO:0046983	AT4G34530.1	CIB1	cryptochrome-interacting basic-helix-loop-helix 1	LOC_Os02g47660.1		basic helix-loop-helix, putative, expressed
	Sobic.004G267500	Sobic.004G267500.1	Sobic.004G267500.1.p	PF00582	PTHR31964,PTHR31964:SF26				GO:0006950	AT2G21620.1	RD2	Adenine nucleotide alpha hydrolases-like superfamily protein	LOC_Os02g47650.1		universal stress protein domain containing protein, putative, expressed
	Sobic.004G267600	Sobic.004G267600.1	Sobic.004G267600.1.p	PF00646,PF01167	PTHR16517,PTHR16517:SF41	KOG2502			GO:0005515	AT2G18280.2	AtTLP2,TLP2	tubby like protein 2	LOC_Os02g47640.1		OsFBT4 - F-box and tubby domain containing protein, expressed
	Sobic.004G267650	Sobic.004G267650.1	Sobic.004G267650.1.p
	Sobic.004G267700	Sobic.004G267700.2	Sobic.004G267700.2.p	PF12697	PTHR10992,PTHR10992:SF701	KOG1454				AT4G36530.2		alpha/beta-Hydrolases superfamily protein	LOC_Os02g47620.3		hydrolase, alpha/beta fold family domain containing protein, expressed
	Sobic.004G267800	Sobic.004G267800.1	Sobic.004G267800.1.p	PF05368	PTHR10366,PTHR10366:SF254		1.3.1.45			AT4G34540.1		NmrA-like negative transcriptional regulator family protein	LOC_Os02g47610.1		nmrA-like family domain containing protein, expressed
	Sobic.004G267900	Sobic.004G267900.1	Sobic.004G267900.1.p	PF08542,PF13177	PTHR11669,PTHR11669:SF25	KOG2035		K10756		AT5G27740.1	EMB161,EMB251,EMB2775,RFC3	ATPase family associated with various cellular activities (AAA)	LOC_Os02g47605.1		expressed protein
	Sobic.004G267950	Sobic.004G267950.1	Sobic.004G267950.1.p
	Sobic.004G268000	Sobic.004G268000.1	Sobic.004G268000.1.p	PF00719	PTHR10286,PTHR10286:SF13	KOG1626	3.6.1.1	K01507	GO:0006796,GO:0005737,GO:0004427,GO:0000287	AT3G53620.1	AtPPa4,PPa4	pyrophosphorylase 4	LOC_Os02g47600.2		soluble inorganic pyrophosphatase, putative, expressed
	Sobic.004G268100	Sobic.004G268100.1	Sobic.004G268100.1.p	PF00185,PF02729	PTHR11405:SF1,PTHR11405	KOG1504	2.1.3.3	K00611	GO:0016597,GO:0006520,GO:0016743	AT1G75330.1	OTC	ornithine carbamoyltransferase	LOC_Os02g47590.1		ornithine carbamoyltransferase, putative, expressed
	Sobic.004G268200	Sobic.004G268200.1	Sobic.004G268200.1.p		PTHR35490,PTHR35490:SF1					AT3G50910.1			LOC_Os02g47580.1		expressed protein
	Sobic.004G268300	Sobic.004G268300.1	Sobic.004G268300.1.p	PF01569	PTHR11247,PTHR11247:SF25	KOG3146	3.1.3.4			AT5G66450.1		Phosphatidic acid phosphatase (PAP2) family protein	LOC_Os02g47570.1		phosphatase, putative, expressed
S04_66140995	Sobic.004G324800	Sobic.004G324800.1	Sobic.004G324800.1.p	PF07893	PTHR33085,PTHR33085:SF10								LOC_Os04g34900.1		expressed protein
	Sobic.004G324900	Sobic.004G324900.1	Sobic.004G324900.1.p	PF02151,PF13474	PTHR34957,PTHR34957:SF2				GO:0005515	AT3G09250.1		Nuclear transport factor 2 (NTF2) family protein	LOC_Os02g54710.1		expressed protein
	Sobic.004G324950	Sobic.004G324950.1	Sobic.004G324950.1.p		PTHR33075,PTHR33075:SF4								LOC_Os06g28300.1		zinc knuckle family protein, expressed
	Sobic.004G325000	Sobic.004G325000.1	Sobic.004G325000.1.p		PTHR11638,PTHR11638:SF95	KOG1051				AT5G57710.1		Double Clp-N motif-containing P-loop nucleoside triphosphate hydrolases superfamily protein	LOC_Os02g54720.1		expressed protein
	Sobic.004G325100	Sobic.004G325100.1	Sobic.004G325100.1.p	PF01490	PTHR22950,PTHR22950:SF269	KOG1303		K15015		AT2G41190.1		Transmembrane amino acid transporter family protein	LOC_Os02g54730.1		transmembrane amino acid transporter protein, putative, expressed
	Sobic.004G325150	Sobic.004G325150.1	Sobic.004G325150.1.p
	Sobic.004G325200	Sobic.004G325200.1	Sobic.004G325200.1.p	PF03657	PTHR23415	KOG3492		K07565		AT4G15770.1		RNA binding	LOC_Os07g47420.1		60S ribosome subunit biogenesis protein NIP7, putative, expressed
	Sobic.004G325300	Sobic.004G325300.1	Sobic.004G325300.1.p	PF01490	PTHR22950,PTHR22950:SF269	KOG1303		K15015		AT2G41190.1		Transmembrane amino acid transporter family protein	LOC_Os02g54730.1		transmembrane amino acid transporter protein, putative, expressed
	Sobic.004G325400	Sobic.004G325400.1	Sobic.004G325400.1.p	PF00027,PF00520	PTHR10217,PTHR10217:SF544			K05391	GO:0055085,GO:0016020,GO:0006811,GO:0005216	AT4G30360.1	ATCNGC17,CNGC17	cyclic nucleotide-gated channel 17	LOC_Os02g54760.1		cyclic nucleotide-gated ion channel 14, putative, expressed
	Sobic.004G325500	Sobic.004G325500.2	Sobic.004G325500.2.p		PTHR22939,PTHR22939:SF102		3.4.21.107			AT5G27660.1		Trypsin family protein with PDZ domain	LOC_Os05g07180.1		expressed protein
	Sobic.004G325600	Sobic.004G325600.1	Sobic.004G325600.1.p	PF00098,PF00076	PTHR24012			K12896	GO:0008270,GO:0003676	AT4G31580.2	RSZP22,SRZ-22,SRZ22	serine/arginine-rich 22	LOC_Os02g54770.1		RNA recognition motif containing protein, expressed
	Sobic.004G325700	Sobic.004G325700.1	Sobic.004G325700.1.p	PF08553	PTHR31913,PTHR31913:SF2					AT4G33400.1		Vacuolar import/degradation, Vid27-related protein	LOC_Os02g54780.1		CYPRO4, putative, expressed
	Sobic.004G325766	Sobic.004G325766.1	Sobic.004G325766.1.p
	Sobic.004G325832	Sobic.004G325832.1	Sobic.004G325832.1.p
	Sobic.004G325900	Sobic.004G325900.1	Sobic.004G325900.1.p	PF02358,PF00982	PTHR10788,PTHR10788:SF46		2.4.1.15,3.1.3.12	K16055	GO:0005992,GO:0003824	AT2G18700.1	ATTPS11,ATTPSB,TPS11	trehalose phosphatase/synthase 11	LOC_Os02g54820.2		trehalose-6-phosphate synthase, putative, expressed
	Sobic.004G326000	Sobic.004G326000.1	Sobic.004G326000.1.p	PF13639	PTHR14155,PTHR14155:SF122				GO:0008270,GO:0005515	AT2G18650.1	MEE16	RING/U-box superfamily protein	LOC_Os02g54830.1		RING-H2 finger protein, putative, expressed
	Sobic.004G326100	Sobic.004G326100.1	Sobic.004G326100.1.p	PF13855	PTHR27000,PTHR27000:SF32		2.7.11.1		GO:0005515	AT3G49750.1	AtRLP44,RLP44	receptor like protein 44	LOC_Os09g04490.1		inactive receptor kinase At1g27190 precursor, putative, expressed
	Sobic.004G326200	Sobic.004G326200.2	Sobic.004G326200.2.p	PF00623	PTHR19376,PTHR19376:SF37		2.7.7.6		GO:0006351,GO:0003899,GO:0003677	AT4G35800.1	NRPB1,RNA_POL_II_LS,RNA_POL_II_LSRNA_POL_II_LS,RPB1	RNA polymerase II large subunit	LOC_Os05g05860.1		retrotransposon protein, putative, unclassified, expressed
	Sobic.004G326300	Sobic.004G326300.1	Sobic.004G326300.1.p		PTHR11359,PTHR11359:SF8		3.5.4.6		GO:0032264,GO:0003876	AT2G38280.1	ATAMPD,FAC1	AMP deaminase, putative / myoadenylate deaminase, putative	LOC_Os07g49270.1		AMP deaminase, putative, expressed
	Sobic.004G326400	Sobic.004G326400.1	Sobic.004G326400.1.p	PF13857,PF12796	PTHR24128,PTHR24128:SF22	KOG4412		K19044		AT5G57740.1	XBAT32	XB3 ortholog 2 in Arabidopsis thaliana	LOC_Os02g54860.2		ankyrin repeat-rich protein, putative, expressed
	Sobic.004G326500	Sobic.004G326500.1	Sobic.004G326500.1.p	PF04755	PTHR31906,PTHR31906:SF3					AT4G00030.1		Plastid-lipid associated protein PAP / fibrillin family protein	LOC_Os04g46610.1		PAP fibrillin family domain containing protein, expressed
	Sobic.004G326600	Sobic.004G326600.1	Sobic.004G326600.1.p	PF00118	PTHR11353			K09493	GO:0005524	AT3G20050.1	ATTCP-1,TCP-1	T-complex protein 1 alpha subunit	LOC_Os04g46620.1		T-complex protein, putative, expressed
	Sobic.004G326650	Sobic.004G326650.1	Sobic.004G326650.1.p
	Sobic.004G326700	Sobic.004G326700.1	Sobic.004G326700.1.p
	Sobic.004G326800	Sobic.004G326800.1	Sobic.004G326800.1.p		PTHR33124,PTHR33124:SF6					AT4G30410.1		sequence-specific DNA binding transcription factors	LOC_Os02g54870.1		expressed protein
	Sobic.004G326900	Sobic.004G326900.2	Sobic.004G326900.2.p	PF01073	PTHR10366,PTHR10366:SF396	KOG1371	5.1.3.6	K08679	GO:0055114,GO:0016616,GO:0006694,GO:0003854	AT4G30440.1	GAE1	UDP-D-glucuronate 4-epimerase 1	LOC_Os02g54890.1		UDP-glucuronate 4-epimerase, putative, expressed
	Sobic.004G327000	Sobic.004G327000.1	Sobic.004G327000.1.p	PF14531	PTHR24361,PTHR24361:SF276		2.7.11.1	K08835		AT1G79640.1		Protein kinase superfamily protein	LOC_Os02g54900.1		STE_PAK_Ste20_STLK.2 - STE kinases include homologs to sterile 7, sterile 11 and sterile 20 from yeast, expressed
	Sobic.004G327100	Sobic.004G327100.1	Sobic.004G327100.1.p		PTHR11227,PTHR11227:SF17	KOG2110		K17908		AT4G30510.1	ATATG18B,ATG18B,G18B	homolog of yeast autophagy 18 (ATG18) B	LOC_Os02g54910.1		atATG18b, putative, expressed
	Sobic.004G327150	Sobic.004G327150.1	Sobic.004G327150.1.p
	Sobic.004G327200	Sobic.004G327200.1	Sobic.004G327200.1.p	PF00355,PF08417	PTHR21266,PTHR21266:SF29		1.14.12.20		GO:0055114,GO:0051537,GO:0016491,GO:0010277	AT2G24820.1	TIC55-II	translocon at the inner envelope membrane of chloroplasts 55-II	LOC_Os02g54980.1		pheophorbide a oxygenase, chloroplast precursor, putative, expressed
	Sobic.004G327300	Sobic.004G327300.1	Sobic.004G327300.1.p	PF03348	PTHR10383,PTHR10383:SF25	KOG2592			GO:0016020	AT1G16180.2		Serinc-domain containing serine and sphingolipid biosynthesis protein	LOC_Os02g54990.2		TMS membrane protein/tumour differentially expressed protein, putative, expressed
	Sobic.004G327400	Sobic.004G327400.1	Sobic.004G327400.1.p	PF01585	PTHR23329,PTHR23329:SF2	KOG2185			GO:0003676	AT2G24830.1		zinc finger (CCCH-type) family protein / D111/G-patch domain-containing protein	LOC_Os02g55000.1		zinc finger CCCH-type with G patch domain-containing protein, putative, expressed
	Sobic.004G327500	Sobic.004G327500.1	Sobic.004G327500.1.p	PF03571,PF00293	PTHR23422,PTHR23422:SF9	KOG0142	5.3.3.2		GO:0016787	AT1G79690.1	atnudt3,NUDT3	nudix hydrolase homolog 3	LOC_Os02g55030.1		hydrolase, NUDIX family, domain containing protein, expressed
	Sobic.004G327600	Sobic.004G327600.1	Sobic.004G327600.1.p	PF16740	PTHR32017,PTHR32017:SF3				GO:0051301,GO:0031110,GO:0008017,GO:0007067,GO:0007059,GO:0005876,GO:0000940,GO:0000090	AT2G24970.1			LOC_Os01g56090.1		expressed protein
	Sobic.004G327700	Sobic.004G327700.1	Sobic.004G327700.1.p	PF15044,PF12807,PF13424	PTHR12601,PTHR12601:SF9			K03255		AT4G28080.1		Tetratricopeptide repeat (TPR)-like superfamily protein	LOC_Os04g55230.1		tetratricopeptide repeat domain containing protein, putative, expressed
	Sobic.004G327800	Sobic.004G327800.1	Sobic.004G327800.1.p	PF00173	PTHR10281			K17278		AT2G24940.1	AtMAPR2,MAPR2	membrane-associated progesterone binding protein 2	LOC_Os02g55060.1		cytochrome b5-like Heme/Steroid binding domain containing protein, expressed
	Sobic.004G327900	Sobic.004G327900.1	Sobic.004G327900.1.p		PTHR33494					AT2G24100.1			LOC_Os06g08740.1		expressed protein
	Sobic.004G328000	Sobic.004G328000.3	Sobic.004G328000.3.p		PTHR37205,PTHR37205:SF1					AT1G80940.1			LOC_Os02g55080.1		snf1-related kinase interactor 2, putative, expressed
	Sobic.004G328100	Sobic.004G328100.1	Sobic.004G328100.1.p										LOC_Os02g55090.1		expressed protein
	Sobic.004G328200	Sobic.004G328200.1	Sobic.004G328200.1.p
	Sobic.004G328300	Sobic.004G328300.1	Sobic.004G328300.1.p	PF04484	PTHR31807,PTHR31807:SF2					AT2G24070.2		Family of unknown function (DUF566)	LOC_Os02g55110.1		expressed protein
S05_2940139	Sobic.005G031000	Sobic.005G031000.1	Sobic.005G031000.1.p	PF04030,PF01565	PTHR13878,PTHR13878:SF37	KOG4730	1.3.2.3	K00225	GO:0055114,GO:0016020,GO:0003885,GO:0050660,GO:0016491	AT3G47930.1	ATGLDH,GLDH	L-galactono-1,4-lactone dehydrogenase	LOC_Os12g04520.1		FAD-binding and arabino-lactone oxidase domains containing protein, putative, expressed
	Sobic.005G031100	Sobic.005G031100.1	Sobic.005G031100.1.p	PF13962	PTHR24177,PTHR24177:SF59					AT4G11000.1		Ankyrin repeat family protein	LOC_Os11g04830.1		embryogenesis transmembrane protein, putative, expressed
	Sobic.005G031200	Sobic.005G031200.1	Sobic.005G031200.1.p				1.3.2.3
	Sobic.005G031400	Sobic.005G031400.1	Sobic.005G031400.1.p	PF13962	PTHR24177,PTHR24177:SF59					AT5G50140.1		Ankyrin repeat family protein	LOC_Os11g04830.1		embryogenesis transmembrane protein, putative, expressed
	Sobic.005G031500	Sobic.005G031500.1	Sobic.005G031500.1.p
	Sobic.005G031600	Sobic.005G031600.1	Sobic.005G031600.1.p	PF00646	PTHR32133:SF156,PTHR32133				GO:0005515	AT5G65850.1		F-box and associated interaction domains-containing protein	LOC_Os05g02570.1		F-box protein interaction domain containing protein, expressed
	Sobic.005G031700	Sobic.005G031700.2	Sobic.005G031700.2.p	PF02493,PF01504	PTHR23086,PTHR23086:SF43		2.7.1.68	K00889	GO:0046488,GO:0016307	AT3G07960.1		Phosphatidylinositol-4-phosphate 5-kinase family protein	LOC_Os12g04700.1		phosphatidylinositol-4-phosphate 5-kinase, putative, expressed
	Sobic.005G031800	Sobic.005G031800.1	Sobic.005G031800.1.p
	Sobic.005G031901	Sobic.005G031901.1	Sobic.005G031901.1.p		PTHR24637
	Sobic.005G032000	Sobic.005G032000.1	Sobic.005G032000.1.p	PF00201	PTHR11926,PTHR11926:SF387		2.4.1.116		GO:0016758,GO:0008152	AT4G14090.1		UDP-Glycosyltransferase superfamily protein	LOC_Os11g04860.1		anthocyanin 5-O-glucosyltransferase, putative, expressed
	Sobic.005G032100	Sobic.005G032100.1	Sobic.005G032100.1.p										LOC_Os08g20230.1		hypothetical protein
	Sobic.005G032200	Sobic.005G032200.2	Sobic.005G032200.2.p	PF00201	PTHR11926,PTHR11926:SF387		2.4.1.116		GO:0016758,GO:0008152	AT1G05560.1	UGT1,UGT75B1	UDP-glucosyltransferase 75B1	LOC_Os11g04860.1		anthocyanin 5-O-glucosyltransferase, putative, expressed
	Sobic.005G032300	Sobic.005G032300.1	Sobic.005G032300.1.p	PF00240	PTHR13042	KOG3493		K13113	GO:0005515	AT3G45180.1		Ubiquitin-like superfamily protein	LOC_Os11g04880.1		ubiquitin-like protein 5, putative, expressed
	Sobic.005G032400	Sobic.005G032400.1	Sobic.005G032400.1.p	PF00622	PTHR10598			K14964	GO:0005515	AT1G51450.1	TRO	TRAUCO	LOC_Os11g04930.1		ASH-like SPRY domain containing protein, putative, expressed
	Sobic.005G032500	Sobic.005G032500.1	Sobic.005G032500.1.p	PF00622	PTHR10598			K14964	GO:0005515	AT1G51450.1	TRO	TRAUCO	LOC_Os11g04930.1		ASH-like SPRY domain containing protein, putative, expressed
	Sobic.005G032600	Sobic.005G032600.1	Sobic.005G032600.1.p	PF07983	PTHR32227,PTHR32227:SF74		3.2.1.39			AT2G30933.1		Carbohydrate-binding X8 domain superfamily protein	LOC_Os03g61780.1		glucan endo-1,3-beta-glucosidase-related, putative, expressed
	Sobic.005G032700	Sobic.005G032700.1	Sobic.005G032700.1.p	PF01764	PTHR31403:SF12,PTHR31403	KOG4569	3.1.1.32	K16818	GO:0006629	AT2G44810.1	DAD1	alpha/beta-Hydrolases superfamily protein	LOC_Os11g04940.1		phospholipase, putative, expressed
	Sobic.005G032800	Sobic.005G032800.1	Sobic.005G032800.1.p	PF07807,PF07808	PTHR12765,PTHR12765:SF5	KOG2498		K13109	GO:0005634	AT2G26460.1	SMU2	RED family protein	LOC_Os11g04950.1		splicing factor, putative, expressed
	Sobic.005G032900	Sobic.005G032900.1	Sobic.005G032900.1.p
	Sobic.005G033000	Sobic.005G033000.1	Sobic.005G033000.1.p	PF06026	PTHR11934,PTHR11934:SF7	KOG3075	5.3.1.6	K01807	GO:0009052,GO:0004751	AT2G01290.1	RPI2	ribose-5-phosphate isomerase 2	LOC_Os04g24140.1		ribose-5-phosphate isomerase A, putative, expressed
	Sobic.005G033100	Sobic.005G033100.1	Sobic.005G033100.1.p	PF00501	PTHR24096,PTHR24096:SF221		6.2.1.3	K01897	GO:0008152,GO:0003824	AT5G27600.1	ATLACS7,LACS7	long-chain acyl-CoA synthetase 7	LOC_Os12g04990.1		acyl-CoA synthetase protein, putative, expressed
	Sobic.005G033200	Sobic.005G033200.1	Sobic.005G033200.1.p	PF13902	PTHR32019,PTHR32019:SF2					AT1G03250.1			LOC_Os12g05000.1		expressed protein
	Sobic.005G033300	Sobic.005G033300.1	Sobic.005G033300.1.p	PF06991	PTHR15327,PTHR15327:SF0	KOG1425		K13110		AT5G17900.1		microfibrillar-associated protein-related	LOC_Os02g17870.1		microfibrillar-associated protein 1, putative, expressed
	Sobic.005G033400	Sobic.005G033400.1	Sobic.005G033400.1.p	PF00403	PTHR22814,PTHR22814:SF33	KOG1603			GO:0046872,GO:0030001	AT5G19090.1		Heavy metal transport/detoxification superfamily protein	LOC_Os11g05010.2		heavy-metal-associated domain-containing protein, putative, expressed
	Sobic.005G033600	Sobic.005G033600.1	Sobic.005G033600.1.p	PF00403	PTHR22814,PTHR22814:SF33	KOG1603			GO:0046872,GO:0030001	AT5G19090.3		Heavy metal transport/detoxification superfamily protein	LOC_Os11g05010.2		heavy-metal-associated domain-containing protein, putative, expressed
	Sobic.005G033700	Sobic.005G033700.1	Sobic.005G033700.1.p	PF00403	PTHR22814,PTHR22814:SF33	KOG1603			GO:0046872,GO:0030001	AT5G19090.1		Heavy metal transport/detoxification superfamily protein	LOC_Os12g05040.6		heavy-metal-associated domain-containing protein, putative, expressed
	Sobic.005G033801	Sobic.005G033801.1	Sobic.005G033801.1.p	PF00201	PTHR11926,PTHR11926:SF231		2.4.1.115		GO:0016758,GO:0008152	AT5G54010.1		UDP-Glycosyltransferase superfamily protein	LOC_Os11g27370.1		UDP-glucoronosyl and UDP-glucosyl transferase domain containing protein, expressed
	Sobic.005G033900	Sobic.005G033900.1	Sobic.005G033900.1.p	PF00201	PTHR11926,PTHR11926:SF231		2.4.1.115		GO:0016758,GO:0008152	AT5G54060.1	UF3GT	UDP-glucose:flavonoid 3-o-glucosyltransferase	LOC_Os11g26950.1		UDP-glucoronosyl and UDP-glucosyl transferase domain containing protein, expressed
	Sobic.005G034000	Sobic.005G034000.1	Sobic.005G034000.1.p	PF13537	PTHR11772,PTHR11772:SF18					AT5G19140.1	AILP1,ATAILP1	Aluminium induced protein with YGL and LRDR motifs	LOC_Os11g05050.1		stem-specific protein TSJT1, putative, expressed
	Sobic.005G034100	Sobic.005G034100.1	Sobic.005G034100.1.p	PF14416,PF13839	PTHR32285,PTHR32285:SF65					AT3G06080.2	TBL10	Plant protein of unknown function (DUF828)	LOC_Os11g05080.1		powdery mildew resistant protein 5, putative, expressed
	Sobic.005G034200	Sobic.005G034200.3	Sobic.005G034200.3.p	PF00646	PTHR34591:SF1,PTHR34591				GO:0005515	AT3G07870.1		F-box and associated interaction domains-containing protein	LOC_Os04g02280.1		OsFBX114 - F-box domain containing protein, expressed
	Sobic.005G034300	Sobic.005G034300.1	Sobic.005G034300.1.p	PF13181,PF13414,PF00254	PTHR10516,PTHR10516:SF145	KOG0543	5.2.1.8		GO:0005515,GO:0006457	AT3G21640.1	ATFKBP42,FKBP42,TWD1,UCU2	FKBP-type peptidyl-prolyl cis-trans isomerase family protein	LOC_Os12g05090.1		peptidyl-prolyl isomerase, putative, expressed
	Sobic.005G034400	Sobic.005G034400.1	Sobic.005G034400.1.p	PF02887,PF00224	PTHR11817,PTHR11817:SF33		2.7.1.40	K00873	GO:0030955,GO:0006096,GO:0004743,GO:0000287	AT3G52990.1		Pyruvate kinase family protein	LOC_Os11g05110.1		pyruvate kinase, putative, expressed
	Sobic.005G034500	Sobic.005G034500.1	Sobic.005G034500.1.p	PF13855,PF00069	PTHR27008,PTHR27008:SF33	KOG1187	2.7.11.1		GO:0005515,GO:0006468,GO:0005524,GO:0004672	AT2G36570.1		Leucine-rich repeat protein kinase family protein	LOC_Os12g05120.1		receptor kinase, putative, expressed
	Sobic.005G034600	Sobic.005G034600.2	Sobic.005G034600.2.p		PTHR36402		3.4.21.72			AT5G49210.1			LOC_Os11g05120.1		expressed protein
	Sobic.005G034700	Sobic.005G034700.1	Sobic.005G034700.1.p	PF15612,PF02791,PF00628	PTHR22880,PTHR22880:SF152	KOG1473			GO:0005515	AT5G35210.2		metalloendopeptidases;zinc ion binding;DNA binding	LOC_Os11g05130.1		PHD-finger family protein, expressed
S08_4647621	Sobic.008G046200	Sobic.008G046200.1	Sobic.008G046200.1.p		PTHR33304,PTHR33304:SF7					AT3G02890.1		RING/FYVE/PHD zinc finger superfamily protein	LOC_Os11g06130.1		PHD-finger family protein, expressed
	Sobic.008G046300	Sobic.008G046300.1	Sobic.008G046300.1.p	PF00069	PTHR13902,PTHR13902:SF69	KOG0584	2.7.11.1	K08867	GO:0006468,GO:0005524,GO:0004672	AT1G49160.2	WNK7	Protein kinase superfamily protein	LOC_Os12g06490.1		STE_PAK_Ste20_Slob_Wnk.6 - STE kinases include homologs to sterile 7, sterile 11 and sterile 20 from yeast, expressed
	Sobic.008G046400	Sobic.008G046400.1	Sobic.008G046400.1.p
	Sobic.008G046500	Sobic.008G046500.1	Sobic.008G046500.1.p	PF13499,PF13202	PTHR23056,PTHR23056:SF19	KOG0034		K06268	GO:0005509	AT4G26570.1	ATCBL3,CBL3	calcineurin B-like 3	LOC_Os12g06510.1		calcineurin B, putative, expressed
	Sobic.008G046600	Sobic.008G046600.1	Sobic.008G046600.1.p	PF00170	PTHR13690,PTHR13690:SF86				GO:0043565,GO:0006355,GO:0003700	AT1G43700.1	SUE3,VIP1	VIRE2-interacting protein 1	LOC_Os12g06520.1		bZIP transcription factor domain containing protein, expressed
	Sobic.008G046700	Sobic.008G046700.3	Sobic.008G046700.3.p	PF03514	PTHR31636,PTHR31636:SF55					AT4G08250.1		GRAS family transcription factor	LOC_Os11g06180.1		nodulation-signaling pathway 2 protein, putative, expressed
	Sobic.008G046800	Sobic.008G046800.1	Sobic.008G046800.1.p	PF07714	PTHR23257,PTHR23257:SF505	KOG0192	2.7.12.1		GO:0006468,GO:0004672	AT2G17700.1		ACT-like protein tyrosine kinase family protein	LOC_Os12g06670.1		protein kinase family protein, putative, expressed
	Sobic.008G046900	Sobic.008G046900.1	Sobic.008G046900.1.p	PF02320	PTHR15336,PTHR15336:SF2	KOG4763		K00416	GO:0008121,GO:0006122	AT1G15120.1		Ubiquinol-cytochrome C reductase hinge protein	LOC_Os11g06340.1		ubiquinol-cytochrome C reductase hinge protein, putative, expressed
	Sobic.008G047000	Sobic.008G047000.1	Sobic.008G047000.1.p	PF00022	PTHR11937,PTHR11937:SF200			K10355		AT5G09810.1	ACT7	actin 7	LOC_Os11g06390.5		actin, putative, expressed
	Sobic.008G047100	Sobic.008G047100.1	Sobic.008G047100.1.p	PF14432,PF01535,PF13041	PTHR24015,PTHR24015:SF117					AT4G15720.1		Tetratricopeptide repeat (TPR)-like superfamily protein	LOC_Os12g06650.1		tetratricopeptide-like helical, putative, expressed
	Sobic.008G047150	Sobic.008G047150.1	Sobic.008G047150.1.p
	Sobic.008G047200	Sobic.008G047200.1	Sobic.008G047200.1.p
	Sobic.008G047300	Sobic.008G047300.1	Sobic.008G047300.1.p	PF13837	PTHR21654,PTHR21654:SF6	KOG4282				AT1G21200.1		sequence-specific DNA binding transcription factors	LOC_Os12g06640.1		homeodomain, putative, expressed
	Sobic.008G047400	Sobic.008G047400.1	Sobic.008G047400.1.p	PF00646,PF01167	PTHR16517,PTHR16517:SF43	KOG2502			GO:0005515	AT1G76900.2	AtTLP1,TLP1	tubby like protein 1	LOC_Os12g06630.2		OsFBT14 - F-box and tubby domain containing protein, expressed
	Sobic.008G047500	Sobic.008G047500.1	Sobic.008G047500.1.p	PF01936,PF12872	PTHR14379,PTHR14379:SF6				GO:0010468,GO:0005777	AT5G09840.1		Putative endonuclease or glycosyl hydrolase	LOC_Os12g06560.1		expressed protein
	Sobic.008G047600	Sobic.008G047600.1	Sobic.008G047600.1.p	PF05633	PTHR31509,PTHR31509:SF4					AT1G18740.1		Protein of unknown function (DUF793)	LOC_Os12g06780.1		expressed protein
	Sobic.008G047700	Sobic.008G047700.1	Sobic.008G047700.1.p	PF12394,PF05057	PTHR12482,PTHR12482:SF19	KOG2205				AT1G58350.1	ZW18	Putative serine esterase family protein	LOC_Os12g06800.1		serine esterase family protein, putative, expressed
	Sobic.008G047800	Sobic.008G047800.1	Sobic.008G047800.1.p	PF00400,PF11816	PTHR19862,PTHR19862:SF14			K15361	GO:0005515	AT3G05090.2	LRS1	Transducin/WD40 repeat-like superfamily protein	LOC_Os12g06810.1		WD domain, G-beta repeat domain containing protein, expressed
	Sobic.008G047800	Sobic.008G047800.2	Sobic.008G047800.2.p	PF00400,PF11816	PTHR19862,PTHR19862:SF14			K15361	GO:0005515	AT3G05090.2	LRS1	Transducin/WD40 repeat-like superfamily protein	LOC_Os12g06810.1		WD domain, G-beta repeat domain containing protein, expressed
	Sobic.008G047900	Sobic.008G047900.1	Sobic.008G047900.1.p				3.4.24.13			AT1G76770.1		HSP20-like chaperones superfamily protein	LOC_Os12g06820.1		PE repeat family protein, putative, expressed
	Sobic.008G048000	Sobic.008G048000.1	Sobic.008G048000.1.p	PF02519	PTHR31374,PTHR31374:SF50				GO:0009733	AT1G56150.1		SAUR-like auxin-responsive protein family	LOC_Os03g45830.1		OsSAUR15 - Auxin-responsive SAUR gene family member
	Sobic.008G048100	Sobic.008G048100.2	Sobic.008G048100.2.p	PF08787	PTHR33681,PTHR33681:SF3								LOC_Os12g06830.1		citrate-binding protein precursor, putative, expressed
	Sobic.008G048200	Sobic.008G048200.1	Sobic.008G048200.1.p	PF03081	PTHR12542,PTHR12542:SF21	KOG2344			GO:0006887,GO:0000145	AT5G13150.1	ATEXO70C1,EXO70C1	exocyst subunit exo70 family protein C1	LOC_Os12g06840.1		ATEXO70C2, putative, expressed
	Sobic.008G048300	Sobic.008G048300.1	Sobic.008G048300.1.p	PF08711	PTHR15141				GO:0006351,GO:0005634,GO:0003677	AT5G09850.1		Transcription elongation factor (TFIIS) family protein	LOC_Os12g06850.1		transcription elongation factor protein, putative, expressed
S08_58864910	Sobic.008G154000	Sobic.008G154000.2	Sobic.008G154000.2.p	PF00010	PTHR12565,PTHR12565:SF134	KOG4304			GO:0046983	AT2G20180.1	PIF1,PIL5	phytochrome interacting factor 3-like 5	LOC_Os12g40590.1		helix-loop-helix DNA-binding domain containing protein, expressed
	Sobic.008G154100	Sobic.008G154100.1	Sobic.008G154100.1.p	PF00010	PTHR12565:SF134,PTHR12565				GO:0046983	AT2G20180.3	PIF1,PIL5	phytochrome interacting factor 3-like 5	LOC_Os12g40590.1		helix-loop-helix DNA-binding domain containing protein, expressed
	Sobic.008G154200	Sobic.008G154200.1	Sobic.008G154200.1.p	PF00010	PTHR12565,PTHR12565:SF134				GO:0046983	AT2G20180.1	PIF1,PIL5	phytochrome interacting factor 3-like 5	LOC_Os12g40590.1		helix-loop-helix DNA-binding domain containing protein, expressed
	Sobic.008G154300	Sobic.008G154300.2	Sobic.008G154300.2.p	PF00743	PTHR23023,PTHR23023:SF153	KOG1399	1.14.13.168		GO:0055114,GO:0050661,GO:0050660,GO:0004499	AT4G13260.1	YUC2	Flavin-binding monooxygenase family protein	LOC_Os01g12490.1		flavin monooxygenase, putative, expressed
	Sobic.008G154400	Sobic.008G154400.1	Sobic.008G154400.1.p	PF00067	PTHR24298,PTHR24298:SF124	KOG0156	1.14.13.192		GO:0055114,GO:0020037,GO:0016705,GO:0005506	AT2G45550.1	CYP76C4	cytochrome P450, family 76, subfamily C, polypeptide 4	LOC_Os06g30640.1		cytochrome P450, putative, expressed
	Sobic.008G154500	Sobic.008G154500.1	Sobic.008G154500.1.p	PF04043					GO:0004857				LOC_Os12g40760.1		expressed protein
	Sobic.008G154600	Sobic.008G154600.1	Sobic.008G154600.1.p	PF04043					GO:0004857				LOC_Os12g40750.1		pectinesterase inhibitor domain containing protein, putative, expressed
	Sobic.008G154700	Sobic.008G154700.1	Sobic.008G154700.1.p	PF04043					GO:0004857	AT5G46940.1		Plant invertase/pectin methylesterase inhibitor superfamily protein	LOC_Os12g40760.1		expressed protein
	Sobic.008G154801	Sobic.008G154801.1	Sobic.008G154801.1.p	PF04043					GO:0004857				LOC_Os12g40750.1		pectinesterase inhibitor domain containing protein, putative, expressed
	Sobic.008G154900	Sobic.008G154900.1	Sobic.008G154900.1.p	PF04043					GO:0004857				LOC_Os12g40760.1		expressed protein
	Sobic.008G155000	Sobic.008G155000.1	Sobic.008G155000.1.p	PF12796	PTHR22904,PTHR22904:SF326	KOG4412				AT3G04710.1		ankyrin repeat family protein	LOC_Os02g29140.1		ankyrin, putative, expressed
	Sobic.008G155150	Sobic.008G155150.1	Sobic.008G155150.1.p	PF12796	PTHR22904,PTHR22904:SF351	KOG4412				AT3G04710.3		ankyrin repeat family protein	LOC_Os12g40780.1		ankyrin repeat domain-containing protein 44, putative, expressed
	Sobic.008G155300	Sobic.008G155300.1	Sobic.008G155300.1.p
	Sobic.008G155400	Sobic.008G155400.2	Sobic.008G155400.2.p	PF12796	PTHR22904,PTHR22904:SF326	KOG4214				AT3G04710.1		ankyrin repeat family protein	LOC_Os02g29140.1		ankyrin, putative, expressed
	Sobic.008G155500	Sobic.008G155500.1	Sobic.008G155500.1.p	PF12796	PTHR22904,PTHR22904:SF326	KOG4412				AT3G04710.3		ankyrin repeat family protein	LOC_Os02g29140.1		ankyrin, putative, expressed
	Sobic.008G155600	Sobic.008G155600.1	Sobic.008G155600.1.p	PF00515,PF13414,PF13637,PF12796	PTHR22904,PTHR22904:SF351	KOG4412			GO:0005515	AT3G04710.1		ankyrin repeat family protein	LOC_Os12g40770.1		ankyrin-1, putative, expressed
	Sobic.008G155700	Sobic.008G155700.1	Sobic.008G155700.1.p	PF00515,PF13414,PF12796	PTHR22904,PTHR22904:SF351	KOG4412			GO:0005515	AT3G04710.1		ankyrin repeat family protein	LOC_Os12g40780.1		ankyrin repeat domain-containing protein 44, putative, expressed
	Sobic.008G155800	Sobic.008G155800.2	Sobic.008G155800.2.p	PF07719,PF13414,PF12796,PF13637	PTHR22904,PTHR22904:SF351	KOG4412,KOG0502				AT3G04710.1		ankyrin repeat family protein	LOC_Os12g40770.1		ankyrin-1, putative, expressed
	Sobic.008G155900	Sobic.008G155900.1	Sobic.008G155900.1.p	PF00515,PF13414,PF12796	PTHR22904,PTHR22904:SF351	KOG4412			GO:0005515	AT3G04710.1		ankyrin repeat family protein	LOC_Os12g40770.1		ankyrin-1, putative, expressed
	Sobic.008G156000	Sobic.008G156000.1	Sobic.008G156000.1.p	PF07719,PF13414	PTHR22904,PTHR22904:SF351					AT3G04710.3		ankyrin repeat family protein	LOC_Os12g40780.1		ankyrin repeat domain-containing protein 44, putative, expressed
	Sobic.008G156100	Sobic.008G156100.1	Sobic.008G156100.1.p	PF07719,PF13414,PF12796	PTHR22904,PTHR22904:SF351	KOG4412				AT3G04710.3		ankyrin repeat family protein	LOC_Os12g40780.1		ankyrin repeat domain-containing protein 44, putative, expressed
	Sobic.008G156200	Sobic.008G156200.1	Sobic.008G156200.1.p	PF00097	PTHR10825,PTHR10825:SF3	KOG0311		K16277	GO:0046872	AT2G30580.1	DRIP2	DREB2A-interacting protein 2	LOC_Os03g43360.2		zinc finger, C3HC4 type domain containing protein, expressed
	Sobic.008G156300	Sobic.008G156300.1	Sobic.008G156300.1.p	PF08543	PTHR10534,PTHR10534:SF2	KOG2599	2.7.1.35	K00868	GO:0009443,GO:0008478	AT5G37850.2	ATSOS4,SOS4	pfkB-like carbohydrate kinase family protein	LOC_Os12g40830.3		kinase, pfkB family, putative, expressed
	Sobic.008G156400	Sobic.008G156400.1	Sobic.008G156400.1.p		PTHR33384					AT5G16110.1			LOC_Os12g40840.2		expressed protein
	Sobic.008G156500	Sobic.008G156500.1	Sobic.008G156500.1.p	PF07719,PF13414,PF12796	PTHR22904,PTHR22904:SF351	KOG4412,KOG0508				AT3G04710.3		ankyrin repeat family protein	LOC_Os12g40770.1		ankyrin-1, putative, expressed
	Sobic.008G156600	Sobic.008G156600.1	Sobic.008G156600.1.p	PF00646	PTHR24006				GO:0005515	AT3G54650.1	FBL17	RNI-like superfamily protein	LOC_Os12g40860.1		Leucine Rich Repeat family protein, expressed
	Sobic.008G156700	Sobic.008G156700.1	Sobic.008G156700.1.p	PF00485	PTHR10285,PTHR10285:SF81	KOG2702	2.7.1.48		GO:0016301,GO:0008152,GO:0005524	AT1G03030.1		P-loop containing nucleoside triphosphate hydrolases superfamily protein	LOC_Os12g40880.1		phosphoribulokinase/Uridine kinase family protein, expressed
	Sobic.008G156800	Sobic.008G156800.1	Sobic.008G156800.1.p
	Sobic.008G156900	Sobic.008G156900.1	Sobic.008G156900.1.p	PF02309	PTHR31734,PTHR31734:SF30			K14484	GO:0006355,GO:0005634	AT3G04730.1	IAA16	indoleacetic acid-induced protein 16	LOC_Os12g40890.1		OsIAA30 - Auxin-responsive Aux/IAA gene family member, expressed
	Sobic.008G157000	Sobic.008G157000.1	Sobic.008G157000.1.p	PF02309	PTHR31734,PTHR31734:SF13			K14484	GO:0006355,GO:0005634	AT1G04240.1	IAA3,SHY2	AUX/IAA transcriptional regulator family protein	LOC_Os12g40900.1		OsIAA31 - Auxin-responsive Aux/IAA gene family member, expressed
	Sobic.008G157100	Sobic.008G157100.2	Sobic.008G157100.2.p	PF00170,PF12498	PTHR22952,PTHR22952:SF165				GO:0043565,GO:0006355,GO:0003700	AT5G28770.2	AtbZIP63,BZO2H3	bZIP transcription factor family protein	LOC_Os12g40920.1		bZIP transcription factor domain containing protein, expressed
	Sobic.008G157200	Sobic.008G157200.1	Sobic.008G157200.1.p	PF03030	PTHR31998,PTHR31998:SF11		3.6.1.1	K01507	GO:0016020,GO:0015992,GO:0009678,GO:0004427	AT1G16780.1	AtVHP2;2,VHP2;2	Inorganic H pyrophosphatase family protein	LOC_Os02g33490.1		inorganic H+ pyrophosphatase, putative, expressed
	Sobic.008G157400	Sobic.008G157400.1	Sobic.008G157400.1.p	PF00931	PTHR23155,PTHR23155:SF504	KOG4658			GO:0043531	AT3G14470.1		NB-ARC domain-containing disease resistance protein	LOC_Os02g18000.1		disease resistance protein RGA2, putative, expressed
	Sobic.008G157500	Sobic.008G157500.1	Sobic.008G157500.1.p	PF03181	PTHR31236,PTHR31236:SF10					AT5G25610.1	ATRD22,RD22	BURP domain-containing protein	LOC_Os01g53240.1		BURP domain containing protein, expressed
	Sobic.008G157600	Sobic.008G157600.1	Sobic.008G157600.1.p	PF03181	PTHR31236,PTHR31236:SF10					AT1G49320.1	ATUSPL1,USPL1	unknown seed protein like 1	LOC_Os06g17000.1		BURP domain containing protein, expressed
	Sobic.008G157700	Sobic.008G157700.1	Sobic.008G157700.1.p	PF03181	PTHR31236,PTHR31236:SF10					AT5G25610.1	ATRD22,RD22	BURP domain-containing protein	LOC_Os08g38810.1		BURP domain containing protein, expressed
	Sobic.008G157800	Sobic.008G157800.1	Sobic.008G157800.1.p	PF03181	PTHR31236,PTHR31236:SF10					AT5G25610.1	ATRD22,RD22	BURP domain-containing protein	LOC_Os08g38810.1		BURP domain containing protein, expressed
	Sobic.008G157900	Sobic.008G157900.1	Sobic.008G157900.1.p	PF01477,PF00305	PTHR11771,PTHR11771:SF59		1.13.11.58		GO:0005515,GO:0055114,GO:0046872,GO:0016702	AT1G55020.1	ATLOX1,LOX1	lipoxygenase 1	LOC_Os05g23880.1		lipoxygenase, putative, expressed
	Sobic.008G157950	Sobic.008G157950.1	Sobic.008G157950.1.p
	Sobic.008G158000	Sobic.008G158000.1	Sobic.008G158000.1.p	PF04578,PF13968	PTHR31325,PTHR31325:SF31					AT5G45530.1		Protein of unknown function (DUF594)	LOC_Os03g24410.1		expressed protein
S10_4840447	Sobic.010G060300	Sobic.010G060300.1	Sobic.010G060300.1.p	PF03171,PF14226	PTHR10209,PTHR10209:SF157	KOG0143	1.14.11.32		GO:0055114,GO:0016491	AT5G20550.1		2-oxoglutarate (2OG) and Fe(II)-dependent oxygenase superfamily protein	LOC_Os06g08060.1		leucoanthocyanidin dioxygenase, putative, expressed
	Sobic.010G060400	Sobic.010G060400.1	Sobic.010G060400.1.p	PF03171,PF14226	PTHR10209,PTHR10209:SF157	KOG0143	1.14.11.32		GO:0055114,GO:0016491	AT5G20400.1		2-oxoglutarate (2OG) and Fe(II)-dependent oxygenase superfamily protein	LOC_Os06g08060.1		leucoanthocyanidin dioxygenase, putative, expressed
	Sobic.010G060500	Sobic.010G060500.1	Sobic.010G060500.1.p	PF00276,PF03939	PTHR11620,PTHR11620:SF14	KOG1751		K02893	GO:0006412,GO:0005840,GO:0003735	AT3G55280.1	RPL23AB	ribosomal protein L23AB	LOC_Os01g24690.1		60S ribosomal protein L23A, putative, expressed
	Sobic.010G060600	Sobic.010G060600.1	Sobic.010G060600.1.p	PF03030	PTHR31998:SF13,PTHR31998		3.6.1.1	K01507	GO:0004427,GO:0009678,GO:0015992,GO:0016020	AT1G15690.1	ATAVP3,AtVHP1;1,AVP-3,AVP1	Inorganic H pyrophosphatase family protein	LOC_Os06g08080.1		inorganic H+ pyrophosphatase, putative, expressed
	Sobic.010G060701	Sobic.010G060701.1	Sobic.010G060701.1.p	PF03662	PTHR14363,PTHR14363:SF12		3.2.1.31,3.2.1.167	K07964	GO:0016798,GO:0016020	AT5G34940.2	AtGUS3,GUS3	glucuronidase 3	LOC_Os06g08090.1		heparanase-like protein precursor, putative, expressed
	Sobic.010G060800	Sobic.010G060800.1	Sobic.010G060800.1.p	PF00310	PTHR11938,PTHR11938:SF109		1.4.1.14			AT5G53460.1	GLT1	NADH-dependent glutamate synthase 1	LOC_Os01g48960.1		glutamate synthase, chloroplast precursor, putative, expressed
	Sobic.010G060900	Sobic.010G060900.1	Sobic.010G060900.1.p	PF07893	PTHR33085,PTHR33085:SF12								LOC_Os03g06750.1		expressed protein
	Sobic.010G061100	Sobic.010G061100.1	Sobic.010G061100.1.p	PF03398	PTHR12161					AT1G25420.1		Regulator of Vps4 activity in the MVB pathway protein	LOC_Os01g49350.1		DUF292 domain containing protein, expressed
	Sobic.010G061300	Sobic.010G061300.2	Sobic.010G061300.2.p	PF08263,PF00560,PF00069,PF13855	PTHR27000,PTHR27000:SF30	KOG1187	2.7.11.1		GO:0005515,GO:0006468,GO:0005524,GO:0004672	AT3G47570.1		Leucine-rich repeat protein kinase family protein	LOC_Os11g46980.1		receptor-like protein kinase 2 precursor, putative, expressed
	Sobic.010G061400	Sobic.010G061400.1	Sobic.010G061400.1.p	PF00069	PTHR27000,PTHR27000:SF145		2.7.11.1		GO:0006468,GO:0005524,GO:0004672	AT3G47090.1		Leucine-rich repeat protein kinase family protein	LOC_Os01g49910.1		expressed protein
	Sobic.010G061500	Sobic.010G061500.1	Sobic.010G061500.1.p	PF08387	PTHR32212,PTHR32212:SF107					AT4G10400.2		F-box/RNI-like/FBD-like domains-containing protein	LOC_Os07g18510.1		OsFBLD5 - F-box, LRR and FBD domain containing protein, expressed
	Sobic.010G061600	Sobic.010G061600.1	Sobic.010G061600.1.p
	Sobic.010G061700	Sobic.010G061700.1	Sobic.010G061700.1.p		PTHR33915,PTHR33915:SF1					AT1G15760.1		Sterile alpha motif (SAM) domain-containing protein	LOC_Os06g08100.1		jp18, putative, expressed
	Sobic.010G061800	Sobic.010G061800.1	Sobic.010G061800.1.p	PF06813	PTHR21576,PTHR21576:SF42					AT1G80530.1		Major facilitator superfamily protein	LOC_Os06g08110.1		nodulin, putative, expressed
	Sobic.010G061900	Sobic.010G061900.1	Sobic.010G061900.1.p	PF03140	PTHR31549,PTHR31549:SF23					AT3G02645.1		Plant protein of unknown function (DUF247)	LOC_Os06g08120.1		plant protein of unknown function domain containing protein, expressed
	Sobic.010G062000	Sobic.010G062000.1	Sobic.010G062000.1.p		PTHR35161,PTHR35161:SF1								LOC_Os02g04570.1		expressed protein
	Sobic.010G062100	Sobic.010G062100.1	Sobic.010G062100.1.p		PTHR35161:SF1,PTHR35161								LOC_Os02g04570.1		expressed protein
	Sobic.010G062200	Sobic.010G062200.1	Sobic.010G062200.1.p	PF04601	PTHR31205,PTHR31205:SF3					AT3G28630.2		Protein of unknown function (DUF569)	LOC_Os06g06680.1		expressed protein
	Sobic.010G062300	Sobic.010G062300.1	Sobic.010G062300.1.p	PF03140	PTHR31549,PTHR31549:SF23					AT3G02645.1		Plant protein of unknown function (DUF247)	LOC_Os06g08120.1		plant protein of unknown function domain containing protein, expressed
	Sobic.010G062400	Sobic.010G062400.1	Sobic.010G062400.1.p		PTHR33743,PTHR33743:SF4								LOC_Os06g08130.1		expressed protein
	Sobic.010G062500	Sobic.010G062500.1	Sobic.010G062500.1.p	PF00481	PTHR13832,PTHR13832:SF288	KOG0698	3.1.3.16	K14803	GO:0003824,GO:0006470,GO:0004722	AT2G25620.1	AtDBP1,DBP1	DNA-binding protein phosphatase 1	LOC_Os06g08140.1		protein phosphatase 2C, putative, expressed
	Sobic.010G062600	Sobic.010G062600.2	Sobic.010G062600.2.p	PF07893
	Sobic.010G062700	Sobic.010G062700.1	Sobic.010G062700.1.p	PF14368	PTHR33286,PTHR33286:SF1					AT5G56480.1		Bifunctional inhibitor/lipid-transfer protein/seed storage 2S albumin superfamily protein	LOC_Os01g58660.1		LTPL29 - Protease inhibitor/seed storage/LTP family protein precursor, expressed
	Sobic.010G062800	Sobic.010G062800.1	Sobic.010G062800.1.p	PF07690	PTHR11662,PTHR11662:SF153	KOG2533		K13783	GO:0055085,GO:0016021	AT2G13100.1		Major facilitator superfamily protein	LOC_Os06g08170.1		transporter, major facilitator family, putative, expressed
	Sobic.010G062900	Sobic.010G062900.1	Sobic.010G062900.1.p		PTHR31485,PTHR31485:SF3					AT5G25265.1			LOC_Os06g08180.1		expressed protein
	Sobic.010G062950	Sobic.010G062950.1	Sobic.010G062950.1.p
	Sobic.010G063000	Sobic.010G063000.1	Sobic.010G063000.1.p
	Sobic.010G063033	Sobic.010G063033.1	Sobic.010G063033.1.p										LOC_Os06g08200.1		expressed protein
	Sobic.010G063066	Sobic.010G063066.1	Sobic.010G063066.1.p
S10_59803431	Sobic.010G259400	Sobic.010G259400.1	Sobic.010G259400.1.p	PF03195	PTHR31301,PTHR31301:SF19					AT1G06280.1	LBD2	LOB domain-containing protein 2	LOC_Os01g14030.1		DUF260 domain containing protein, putative, expressed
	Sobic.010G259500	Sobic.010G259500.1	Sobic.010G259500.1.p	PF02458	PTHR31642,PTHR31642:SF49		2.3.1.196		GO:0016747	AT5G17540.1		HXXXD-type acyl-transferase family protein	LOC_Os06g49660.1		transferase family protein, putative, expressed
	Sobic.010G259600	Sobic.010G259600.1	Sobic.010G259600.1.p	PF02458	PTHR31642,PTHR31642:SF49		2.3.1.196		GO:0016747	AT5G17540.1		HXXXD-type acyl-transferase family protein	LOC_Os06g49660.1		transferase family protein, putative, expressed
	Sobic.010G259700	Sobic.010G259700.1	Sobic.010G259700.1.p
	Sobic.010G259800	Sobic.010G259800.1	Sobic.010G259800.1.p
	Sobic.010G259900	Sobic.010G259900.1	Sobic.010G259900.1.p	PF01248	PTHR11449	KOG2988		K02908	GO:0006412,GO:0005840,GO:0005622,GO:0003735	AT1G36240.1		Ribosomal protein L7Ae/L30e/S12e/Gadd45 family protein	LOC_Os01g16890.1		ribosomal protein L7Ae, putative, expressed
	Sobic.010G260000	Sobic.010G260000.2	Sobic.010G260000.2.p	PF13812,PF12854,PF01535,PF13041	PTHR24015,PTHR24015:SF483					AT5G42310.1		Pentatricopeptide repeat (PPR-like) superfamily protein	LOC_Os06g49670.2		pentatricopeptide, putative, expressed
	Sobic.010G260100	Sobic.010G260100.1	Sobic.010G260100.1.p	PF01248	PTHR11449	KOG2988		K02908	GO:0006412,GO:0005840,GO:0005622,GO:0003735	AT1G36240.1		Ribosomal protein L7Ae/L30e/S12e/Gadd45 family protein	LOC_Os01g16890.1		ribosomal protein L7Ae, putative, expressed
	Sobic.010G260200	Sobic.010G260200.2	Sobic.010G260200.2.p		PTHR35692,PTHR35692:SF1					AT1G23270.1			LOC_Os06g49680.1		expressed protein
	Sobic.010G260300	Sobic.010G260300.1	Sobic.010G260300.1.p		PTHR35358,PTHR35358:SF1								LOC_Os06g49700.1		expressed protein
	Sobic.010G260400	Sobic.010G260400.1	Sobic.010G260400.1.p	PF01900	PTHR10993	KOG4639	3.1.26.5	K03537	GO:0008033,GO:0004540	AT1G04635.1	EMB1687	ribonuclease P family protein / Rpp14 family protein	LOC_Os04g22870.1		rpp14 family protein, expressed
	Sobic.010G260500	Sobic.010G260500.1	Sobic.010G260500.1.p	PF08231	PTHR13264,PTHR13264:SF5	KOG2609		K12868		AT2G16860.1		GCIP-interacting family protein	LOC_Os06g49740.1		pre-mRNA-splicing factor syf2, putative, expressed
	Sobic.010G260600	Sobic.010G260600.1	Sobic.010G260600.1.p	PF13499,PF00069	PTHR24349,PTHR24349:SF88	KOG0032	2.7.11.17		GO:0006468,GO:0005524,GO:0004672	AT3G10660.1	ATCPK2,CPK2	calmodulin-domain protein kinase cdpk isoform 2	LOC_Os05g41090.1		CAMK_CAMK_like_CG18020d.1 - CAMK includes calcium/calmodulin depedent protein kinases, expressed
	Sobic.010G260700	Sobic.010G260700.1	Sobic.010G260700.1.p		PTHR24414,PTHR24414:SF38					AT1G31350.1	KUF1	KAR-UP F-box 1	LOC_Os06g49750.1		kelch motif family protein, expressed
	Sobic.010G260800	Sobic.010G260800.3	Sobic.010G260800.3.p	PF02984,PF00134	PTHR10177,PTHR10177:SF212	KOG0654		K06627	GO:0005634	AT5G11300.1	CYC2BAT,CYC3B,CYCA2;2	mitotic-like cyclin 3B from Arabidopsis	LOC_Os12g31810.1		cyclin, putative, expressed
	Sobic.010G260900	Sobic.010G260900.1	Sobic.010G260900.1.p
	Sobic.010G261000	Sobic.010G261000.1	Sobic.010G261000.1.p	PF04043	PTHR31080,PTHR31080:SF3		3.1.1.11		GO:0004857	AT1G62770.1		Plant invertase/pectin methylesterase inhibitor superfamily protein	LOC_Os06g49760.1		invertase/pectin methylesterase inhibitor family protein, putative, expressed
	Sobic.010G261100	Sobic.010G261100.1	Sobic.010G261100.1.p	PF04043	PTHR31080,PTHR31080:SF3		3.1.1.11		GO:0004857	AT1G62770.1		Plant invertase/pectin methylesterase inhibitor superfamily protein	LOC_Os06g49760.1		invertase/pectin methylesterase inhibitor family protein, putative, expressed
	Sobic.010G261200	Sobic.010G261200.1	Sobic.010G261200.1.p	PF14368	PTHR33044,PTHR33044:SF1					AT1G62790.1		Bifunctional inhibitor/lipid-transfer protein/seed storage 2S albumin superfamily protein	LOC_Os06g49770.1		LTPL86 - Protease inhibitor/seed storage/LTP family protein precursor, expressed
	Sobic.010G261300	Sobic.010G261300.1	Sobic.010G261300.1.p	PF05178,PF12936	PTHR14490	KOG2409		K14786		AT3G24080.1		KRR1 family protein	LOC_Os05g41100.1		protein kri1, putative, expressed
	Sobic.010G261400	Sobic.010G261400.1	Sobic.010G261400.1.p		PTHR36395					AT5G24460.1			LOC_Os06g49780.1		expressed protein
	Sobic.010G261500	Sobic.010G261500.1	Sobic.010G261500.1.p	PF13833,PF01553	PTHR23063,PTHR23063:SF9	KOG4666	2.3.1.25	K13510	GO:0016746,GO:0008152	AT2G45670.1		calcineurin B subunit-related	LOC_Os06g49790.1		acyltransferase, putative, expressed
	Sobic.010G261600	Sobic.010G261600.1	Sobic.010G261600.1.p	PF04424	PTHR18063					AT4G11860.1		Protein of unknown function (DUF544)	LOC_Os06g49800.1		ubiquitin interaction motif family protein, expressed
	Sobic.010G261700	Sobic.010G261700.1	Sobic.010G261700.1.p	PF05142	PTHR31604,PTHR31604:SF5					AT5G66350.1	SHI	Lateral root primordium (LRP) protein-related	LOC_Os06g49830.1		SHI, putative, expressed
	Sobic.010G261800	Sobic.010G261800.1	Sobic.010G261800.1.p	PF01486,PF00319	PTHR11945,PTHR11945:SF173	KOG0014		K09264	GO:0006355,GO:0005634,GO:0003700,GO:0046983,GO:0003677	AT3G54340.1	AP3,ATAP3	K-box region and MADS-box transcription factor family protein	LOC_Os06g49840.1		OsMADS16 - MADS-box family gene with MIKCc type-box, expressed
	Sobic.010G261900	Sobic.010G261900.1	Sobic.010G261900.1.p	PF03141	PTHR10108,PTHR10108:SF900		2.1.1.41		GO:0008168	AT3G51070.1		S-adenosyl-L-methionine-dependent methyltransferases superfamily protein	LOC_Os06g49860.1		methyltransferase, putative, expressed
	Sobic.010G262000	Sobic.010G262000.1	Sobic.010G262000.1.p	PF01207	PTHR11082,PTHR11082:SF5	KOG2335	1.3.1.88	K05542	GO:0055114,GO:0050660,GO:0017150,GO:0008033	AT5G67220.1		FMN-linked oxidoreductases superfamily protein	LOC_Os06g49870.1		tRNA-dihydrouridine synthase, putative, expressed
	Sobic.010G262100	Sobic.010G262100.4	Sobic.010G262100.4.p							AT4G26450.1			LOC_Os04g59400.1		expressed protein
	Sobic.010G262200	Sobic.010G262200.1	Sobic.010G262200.1.p	PF00643	PTHR31832,PTHR31832:SF11				GO:0008270,GO:0005622	AT1G75540.1	STH2	salt tolerance homolog2	LOC_Os06g49880.1		B-box zinc finger family protein, putative, expressed
	Sobic.010G262300	Sobic.010G262300.1	Sobic.010G262300.1.p	PF07798	PTHR14360,PTHR14360:SF1	KOG3156				AT2G16460.1		Protein of unknown function (DUF1640)	LOC_Os06g49890.1		coiled-coil domain-containing protein 90A, mitochondrial precursor, putative, expressed
	Sobic.010G262400	Sobic.010G262400.2	Sobic.010G262400.2.p										LOC_Os11g39040.1		expressed protein
	Sobic.010G262433	Sobic.010G262433.1	Sobic.010G262433.1.p	PF02800	PTHR10836,PTHR10836:SF58		1.2.1.12		GO:0055114,GO:0016620	AT1G79530.1	GAPCP-1	glyceraldehyde-3-phosphate dehydrogenase of plastid 1	LOC_Os08g03290.1		glyceraldehyde-3-phosphate dehydrogenase, putative, expressed
	Sobic.010G262466	Sobic.010G262466.1	Sobic.010G262466.1.p	PF02800,PF00044	PTHR10836,PTHR10836:SF58		1.2.1.12		GO:0055114,GO:0016620	AT3G04120.1	GAPC,GAPC-1,GAPC1	glyceraldehyde-3-phosphate dehydrogenase C subunit 1	LOC_Os08g03290.4		glyceraldehyde-3-phosphate dehydrogenase, putative, expressed
	Sobic.010G262500	Sobic.010G262500.1	Sobic.010G262500.1.p	PF00044,PF02800	PTHR10836,PTHR10836:SF58	KOG0657	1.2.1.12	K00134	GO:0055114,GO:0016620	AT3G04120.1	GAPC,GAPC-1,GAPC1	glyceraldehyde-3-phosphate dehydrogenase C subunit 1	LOC_Os08g03290.1		glyceraldehyde-3-phosphate dehydrogenase, putative, expressed
	Sobic.010G262550	Sobic.010G262550.1	Sobic.010G262550.1.p	PF00643	PTHR31832,PTHR31832:SF3				GO:0008270,GO:0005622	AT4G15248.1		B-box type zinc finger family protein	LOC_Os04g45690.1		B-box zinc finger family protein, putative, expressed
	Sobic.010G262600	Sobic.010G262600.2	Sobic.010G262600.2.p										LOC_Os11g39040.1		expressed protein
	Sobic.010G262650	Sobic.010G262650.1	Sobic.010G262650.1.p	PF00400	PTHR18359	KOG1446		K14553	GO:0005515	AT5G14050.1		Transducin/WD40 repeat-like superfamily protein	LOC_Os07g41190.1		WD domain, G-beta repeat domain containing protein, expressed
	Sobic.010G262700	Sobic.010G262700.1	Sobic.010G262700.1.p										LOC_Os11g39040.1		expressed protein
	Sobic.010G262800	Sobic.010G262800.1	Sobic.010G262800.1.p	PF00400	PTHR18359			K14553	GO:0005515	AT5G14050.1		Transducin/WD40 repeat-like superfamily protein	LOC_Os07g41190.1		WD domain, G-beta repeat domain containing protein, expressed
	Sobic.010G262900	Sobic.010G262900.1	Sobic.010G262900.1.p		PTHR34566,PTHR34566:SF2					AT3G51100.1			LOC_Os06g49980.1		expressed protein
	Sobic.010G262950	Sobic.010G262950.1	Sobic.010G262950.1.p		PTHR32212,PTHR32212:SF139								LOC_Os11g42230.1		OsFBX430 - F-box domain containing protein, expressed
	Sobic.010G263001	Sobic.010G263001.1	Sobic.010G263001.1.p
	Sobic.010G263051	Sobic.010G263051.1	Sobic.010G263051.1.p	PF07893	PTHR33085,PTHR33085:SF6								LOC_Os05g23450.1		expressed protein
	Sobic.010G263101	Sobic.010G263101.1	Sobic.010G263101.1.p	PF07893	PTHR33085,PTHR33085:SF6								LOC_Os03g01490.1		expressed protein
	Sobic.010G263151	Sobic.010G263151.1	Sobic.010G263151.1.p	PF07893	PTHR33085,PTHR33085:SF13								LOC_Os03g05370.1		expressed protein
	Sobic.010G263200	Sobic.010G263200.1	Sobic.010G263200.1.p
	Sobic.010G263300	Sobic.010G263300.1	Sobic.010G263300.1.p	PF07893	PTHR33085,PTHR33085:SF6								LOC_Os03g01490.1		expressed protein
