# Supplementary material for: Exploring the genetic basis of anthracnose resistance in Ethiopian sorghum through a genome-wide association study
Source: BMC Genomics. 2024 Jul 8;25:677. doi: 10.1186/s12864-024-10545-2 (PMC11229211; doi:10.1186/s12864-024-10545-2)
Supplement: Supplementary file 6 — Supplementary Material 6 [file 12864_2024_10545_MOESM6_ESM.xlsx]

## Sheet: Sheet1
Table S6: Passport data of sorghum accessions
Sr.No	Genotype name	Source/Institute	Collection Region	Zone	Woreda /District
1	B35	NA	NA	NA	NA
2	ETSL100005	Benishangul Gumuz	Kamashi	Agalometi	Agalometi
3	ETSL100007	Benishangul Gumuz	Kamashi	Agalometi	Agalometi
4	ETSL100016	Benishangul Gumuz	Asosa	Homosha	Homosha
5	ETSL100020	Benishangul Gumuz	Asosa	Homosha	Homosha
6	ETSL100022	NA	NA	NA	NA
7	ETSL100023	Benishangul Gumuz	Asosa	Kurmuk	Kurmuk
8	ETSL100025	Benishangul Gumuz	Asosa	Kurmuk	Kurmuk
9	ETSL100030	Benishangul Gumuz	Asosa	Kurmuk	Kurmuk
10	ETSL100034	Benishangul Gumuz	Metekel	Mandura	Mandura
11	ETSL100039	Benishangul Gumuz	Metekel	Dibate	Dibate
12	ETSL100040	Benishangul Gumuz	Metekel	Dibate	Dibate
13	ETSL100044	Benishangul Gumuz	Asosa	Bambasi	Bambasi
14	ETSL100046	Benishangul Gumuz	Kamashi	Yaso	Yaso
15	ETSL100048	Benishangul Gumuz	Kamashi	Yaso	Yaso
16	ETSL100060	Benishangul Gumuz	Metekel	Dangur	Dangur
17	ETSL100062	Benishangul Gumuz	Metekel	Dangur	Dangur
18	ETSL100063	Benishangul Gumuz	Metekel	Dangur	Dangur
19	ETSL100064	Benishangul Gumuz	Metekel	Dangur	Dangur
20	ETSL100066	Benishangul Gumuz	Metekel	Dangur	Dangur
21	ETSL100068	Benishangul Gumuz	Metekel	Dangur	Dangur
22	ETSL100072	Benishangul Gumuz	Metekel	Dangur	Dangur
23	ETSL100078	Benishangul Gumuz	Metekel	Dangur	Dangur
24	ETSL100079	Benishangul Gumuz	Metekel	Dangur	Dangur
25	ETSL100090	Benishangul Gumuz	Metekel	Mandura	Mandura
26	ETSL100091	Benishangul Gumuz	Metekel	Dangur	Dangur
27	ETSL100093	Benishangul Gumuz	Metekel	Wenbera	Wenbera
28	ETSL100096	Benishangul Gumuz	Metekel	Bulen	Bulen
29	ETSL100100	Benishangul Gumuz	Metekel	Bulen	Bulen
30	ETSL100105	Benishangul Gumuz	Metekel	Bulen	Bulen
31	ETSL100107	Benishangul Gumuz	Metekel	Dibate	Dibate
32	ETSL100112	Benishangul Gumuz	Metekel	Pawe	Pawe
33	ETSL100120	Amhara	North Gondar	Metema	Metema
34	ETSL100121	Amhara	North Gondar	Metema	Metema
35	ETSL100127	Amhara	North Gondar	Metema	Metema
36	ETSL100141	Amhara	North Gondar	Dembia	Dembia
37	IS38255	NA	NA	NA	NA
38	ETSL100150	Amhara	North Gondar	West Belesa	West Belesa
39	ETSL100152	Amhara	North Gondar	West Belesa	West Belesa
40	ETSL100167	Benishangul Gumuz	Asosa	Sherkole	Sherkole
41	ETSL100169	Benishangul Gumuz	Asosa	Sherkole	Sherkole
42	ETSL100170	Benishangul Gumuz	Asosa	Sherkole	Sherkole
43	ETSL100178	Benishangul Gumuz	Asosa	Komesha	Komesha
44	ETSL100181	Benishangul Gumuz	Asosa	Asosa	Asosa
45	ETSL100184	Benishangul Gumuz	Asosa	Bambasi	Bambasi
46	ETSL100192	Oromia	East Wollega	Jimma Arjo	Jimma Arjo
47	ETSL100198	Benishangul Gumuz	Metekel	Pawe	Pawe
48	ETSL100200	Benishangul Gumuz	Metekel	Pawe	Pawe
49	ETSL100204	Oromia	West Shewa	Ilu Gelan	Ilu Gelan
50	ETSL100214	Oromia	West Shewa	Ilu Gelan	Ilu Gelan
51	ETSL100233	Benishangul Gumuz	Asosa	Mao komo special woreda	Mao komo special woreda
52	ETSL100234	Benishangul Gumuz	Asosa	Mao komo special woreda	Mao komo special woreda
53	ETSL100238	Benishangul Gumuz	Asosa	Bambasi	Bambasi
54	ETSL100246	Benishangul Gumuz	Asosa	Bambasi	Bambasi
55	ETSL100249	Benishangul Gumuz	Asosa	Asosa	Asosa
56	ETSL100250	Benishangul Gumuz	Asosa	Asosa	Asosa
57	ETSL100267	Benishangul Gumuz	Asosa	Asosa	Asosa
58	ETSL100275	NA	NA	NA	NA
59	ETSL100284	NA	NA	NA	NA
60	ETSL100286	Gambela	Zone 2	Gog	Gog
61	ETSL100292	NA	NA	NA	NA
62	ETSL100297	SNNP	South Omo	Dimeka	Dimeka
63	ETSL100303	NA	NA	NA	NA
64	ETSL100307	Tigray	Southern Tigray	Alamata	Alamata
65	ETSL100310	Amhara	North Wollo	Kobo	Kobo
66	ETSL100315	NA	NA	NA	NA
67	ETSL100328	Oromia	East Hararghe	Kurfa Chele	Kurfa Chele
68	ETSL100332	Oromia	East Hararghe	Bedeno	Bedeno
69	ETSL100340	Oromia	East Hararghe	Deder	Deder
70	ETSL100349	Tigray	Western Tigray	Sheraro	Sheraro
71	ETSL100350	Tigray	Western Tigray	Sheraro	Sheraro
72	ETSL100353	Tigray	Western Tigray	Sheraro	Sheraro
73	ETSL100365	Oromia	East Hararghe	Kersa	Kersa
74	ETSL100367	EXTRACT FROM DATA
75	ETSL100388	Oromia	East Hararghe	Kersa	Kersa
76	ETSL100392	Oromia	West Hararghe	Oda bultum	Oda bultum
77	ETSL100400	Oromia	West Hararghe	Habro	Habro
78	ETSL100406	Oromia	West Hararghe	Chiro	Chiro
79	ETSL100408	Oromia	West Hararghe	Chiro	Chiro
80	ETSL100409	Oromia	West Hararghe	Anchar	Anchar
81	ETSL100417	Oromia	West Hararghe	Gemechis	Gemechis
82	ETSL100419	Tigray	Central Tigray	Abergele	Abergele
83	ETSL100427	Tigray	Central Tigray	Adwa	Adwa
84	ETSL100428	Tigray	Central Tigray	Edaga Arbi	Edaga Arbi
85	ETSL100430	Tigray	Central Tigray	Adwa	Adwa
86	ETSL100431	Tigray	NA	Adi Abaeframe	Adi Abaeframe
87	ETSL100432	Tigray	Central Tigray	Chila	Chila
88	ETSL100436	Tigray	Central Tigray	Wukro Maray MARAY	Wukro Maray MARAY
89	ETSL100438	Oromia	West Wollega	Begi	Begi
90	ETSL100443	Oromia	East Wollega	Sebo	Sebo
91	ETSL100444	Oromia	Kelem Wollega	Yemalogi Welele	Yemalogi Welele
92	ETSL100445	Oromia	East Wollega	Dale Wabera	Dale Wabera
93	ETSL100450	Oromia	West Wollega	Mana Sibu	Mana Sibu
94	ETSL100465	Oromia	West Wollega	Mana Sibu	Mana Sibu
95	ETSL100474	Oromia	East Wollega	Guba Seyo	Guba Seyo
96	ETSL100476	Oromia	East Wollega	Dale Wabera	Dale Wabera
97	ETSL100485	Oromia	East Wollega	Bilo Bashe	Bilo Bashe
98	ETSL100488	Oromia	East Shewa	Arsi Negele	Arsi Negele
99	ETSL100491	Oromia	East Shewa	Arsi Negele	Arsi Negele
100	ETSL100492	Oromia	East Shewa	Arsi Negele	Arsi Negele
101	ETSL100494	Oromia	East Shewa	Arsi Negele	Arsi Negele
102	ETSL100502	Oromia	East Shewa	Arsi Negele	Arsi Negele
103	ETSL100529	Oromia	West Shewa	Waliso	Waliso
104	ETSL100539	Tigray	Central Tigray	Mereb Lehe	Mereb Lehe
105	ETSL100544	Tigray	Central Tigray	Mereb Lehe	Mereb Lehe
106	ETSL100550	Tigray	Western Tigray	Taetay Adiyabo	Taetay Adiyabo
107	ETSL100560	Tigray	Western Tigray	Kafta Humera	Kafta Humera
108	ETSL100561	NA	NA	NA	NA
109	ETSL100565	NA	NA	NA	NA
110	ETSL100568	Oromia	West Shewa	Dendi	Dendi
111	ETSL100575	SNNP	Bench Maji	Dirashe Special Woreda	Dirashe Special Woreda
112	ETSL100584	Benishangul Gumuz	Metekel	Wenbera	Wenbera
113	ETSL100587	Amhara	Oromia	Bati	Bati
114	ETSL100593	Amhara	South Wollo	Kalu	Kalu
115	ETSL100619	Oromia	West Hararghe	Chiro	Chiro
116	ETSL100620	Gambela	Zone 1	Gambela	Gambela
117	ETSL100634	Gambela	Zone 1	Gambela	Gambela
118	ETSL100638	Gambela	Zone 1	Gambela	Gambela
119	ETSL100639	Gambela	Zone 1	Itang	Itang
120	ETSL100642	Gambela	Zone 1	Itang	Itang
121	ETSL100644	Gambela	Zone 1	Itang	Itang
122	ETSL100648	Gambela	Zone 1	Itang	Itang
123	ETSL100661	Gambela	Zone 1	Itang	Itang
124	IS 38259	NA	NA	NA	Colline Kabirizi
125	ETSL100666	Gambela	Zone 1	Gambela	Gambela
126	ETSL100667	Gambela	Zone 1	Gambela	Gambela
127	ETSL100669	Gambela	Zone 1	Gambela	Gambela
128	ETSL100683	Gambela	Zone 1	Gambela	Gambela
129	ETSL100689	Gambela	Zone 2	Gog	Gog
130	ETSL100699	SNNP	Bench Maji	Dirashe Special Woreda	Dirashe Special Woreda
131	ETSL100702	Oromia	West Wollega	Haru	Haru
132	ETSL100707	Oromia	Illubabor	Bure	Bure
133	ETSL100716	Oromia	Illubabor	Dedesa	Dedesa
134	ETSL100720	SNNP	Bench Maji	Konso Special Woreda	Konso Special Woreda
135	ETSL100722	Oromia	Jimma	Mana	Mana
136	ETSL100735	Gambela	Zone 1	Gambela	Gambela
137	ETSL100739	Oromia	West Wollega	Mana Sibu	Mana Sibu
138	ETSL100745	Somali	Shinile	Erer	Erer
139	ETSL100751	SNNP	Bench Maji	Konso Special Woreda	Konso Special Woreda
140	ETSL100761	Oromia	East Hararghe	Haramaya	Haramaya
141	ETSL100763	Oromia	West Hararghe	Tulo	Tulo
142	ETSL100768	Oromia	West Hararghe	Tulo	Tulo
143	ETSL100771	Oromia	Jimma	Mana	Mana
144	ETSL100782	Oromia	East Hararghe	Kombolcha	Kombolcha
145	ETSL100785	Oromia	Jimma	Mana	Mana
146	ETSL100786	Oromia	West Hararghe	Chiro	Chiro
147	ETSL100792	Oromia	East Hararghe	Kersa	Kersa
148	ETSL100797	Oromia	West Hararghe	Tulo	Tulo
149	ETSL100798	Oromia	West Shewa	Cheliya	Cheliya
150	ETSL100801	Oromia	Jimma	Mana	Mana
151	ETSL100805	Oromia	East Hararghe	Haramaya	Haramaya
152	ETSL100808	Oromia	West Hararghe	Tulo	Tulo
153	ETSL100813	Oromia	East Hararghe	Kersa	Kersa
154	ETSL100825	Amhara	North Wollo	Kobo	Kobo
155	ETSL100834	Oromia	East Hararghe	Haramaya	Haramaya
156	ETSL100837	Oromia	West Wollega	Begi	Begi
157	ETSL100841	Tigray	Western Tigray	Kafta Humera	Kafta Humera
158	ETSL100842	Tigray	Southern Tigray	Enderta	Enderta
159	ETSL100851	Tigray	Southern Tigray	Enderta	Enderta
160	ETSL100861	Oromia	West Hararghe	Habro	Habro
161	ETSL100862	Oromia	Illubabor	Ale	Ale
162	ETSL100863	Oromia	Illubabor	Ale	Ale
163	ETSL100867	Oromia	Illubabor	Ale	Ale
164	ETSL100872	Oromia	Illubabor	Ale	Ale
165	ETSL100874	Oromia	Illubabor	Ale	Ale
166	ETSL100876	Oromia	Illubabor	Ale	Ale
167	ETSL100877	Gambela	Zone 1	Gambela	Gambela
168	ETSL100888	Gambela	Zone 1	Gambela	Gambela
169	ETSL100889	Gambela	Zone 1	Gambela	Gambela
170	ETSL100890	Gambela	Zone 1	Gambela	Gambela
171	ETSL100893	Gambela	Zone 1	Gambela	Gambela
172	ETSL100895	Gambela	Zone 1	Gambela	Gambela
173	ETSL100898	Gambela	Zone 1	Gambela	Gambela
174	ETSL100900	Gambela	Zone 1	Gambela	Gambela
175	ETSL100902	Gambela	Zone 1	Gambela	Gambela
176	ETSL100916	Gambela	Zone 1	Gambela	Gambela
177	ETSL100919	NA	NA	NA	NA
178	ETSL100921	Amhara	East Gojjam	Guzamin	Guzamin
179	ETSL100928	NA	NA	NA	NA
180	ETSL100945	Oromia	West Hararghe	Habro	Habro
181	ETSL100951	Amhara	South Wollo	Ambassel	Ambassel
182	ETSL100953	Amhara	South Wollo	Ambassel	Ambassel
183	ETSL100956	Amhara	South Wollo	Ambassel	Ambassel
184	ETSL100964	Amhara	South Wollo	Ambassel	Ambassel
185	ETSL100977	Amhara	South Wollo	Kalu	Kalu
186	IS38254	NA	NA	NA	NA
187	ETSL100978	Afar	Zone 1	Asayita	Asayita
188	ETSL100983	Afar	Zone 1	Asayita	Asayita
189	ETSL100985	Afar	Zone 1	Asayita	Asayita
190	ETSL101000	Afar	Zone 1	Asayita	Asayita
191	ETSL101001	Afar	Zone 1	Asayita	Asayita
192	ETSL101006	Amhara	North Wollo	Woldiya	Woldiya
193	ETSL101014	Amhara	North Wollo	Woldiya	Woldiya
194	ETSL101015	Amhara	North Wollo	Woldiya	Woldiya
195	ETSL101019	Amhara	North Wollo	Woldiya	Woldiya
196	ETSL101021	Amhara	North Wollo	Woldiya	Woldiya
197	ETSL101023	Amhara	North Wollo	Woldiya	Woldiya
198	ETSL101029	Amhara	North Wollo	Woldiya	Woldiya
199	ETSL101038	Amhara	North Wollo	Woldiya	Woldiya
200	ETSL101051	Amhara	North Wollo	Woldiya	Woldiya
201	ETSL101056	Amhara	North Wollo	Woldiya	Woldiya
202	ETSL101058	Amhara	North Wollo	Woldiya	Woldiya
203	ETSL101059	Amhara	South Wollo	Kalu	Kalu
204	ETSL101061	Amhara	South Wollo	Kalu	Kalu
205	ETSL101074	Amhara	South Wollo	Kalu	Kalu
206	ETSL101081	Afar	Zone 1	Asayita	Asayita
207	ETSL101084	Tigray	Southern Tigray	Enderta	Enderta
208	ETSL101097	Tigray	Southern Tigray	Enderta	Enderta
209	ETSL101101	Tigray	Western Tigray	Taetay Koraro	Taetay Koraro
210	ETSL101110	Tigray	Western Tigray	Taetay Koraro	Taetay Koraro
211	ETSL101114	Tigray	Western Tigray	Taetay Koraro	Taetay Koraro
212	ETSL101118	Tigray	Western Tigray	Taetay Koraro	Taetay Koraro
213	ETSL101127	Tigray	Western Tigray	Taetay Koraro	Taetay Koraro
214	ETSL101128	Tigray	Western Tigray	Taetay Koraro	Taetay Koraro
215	ETSL101138	Amhara	North Wollo	Guba Lafto	Guba Lafto
216	ETSL101142	Tigray	Southern Tigray	Raya Azebo	Raya Azebo
217	ETSL101160	Tigray	Southern Tigray	Raya Azebo	Raya Azebo
218	ETSL101161	Tigray	Southern Tigray	Raya Azebo	Raya Azebo
219	ETSL101163	Tigray	Southern Tigray	Raya Azebo	Raya Azebo
220	ETSL101173	Tigray	Southern Tigray	Raya Azebo	Raya Azebo
221	ETSL101180	SNNP	Bench Maji	Dirashe Special Woreda	Dirashe Special Woreda
222	ETSL101181	SNNP	Bench Maji	Dirashe Special Woreda	Dirashe Special Woreda
223	ETSL101190	SNNP	Bench Maji	Dirashe Special Woreda	Dirashe Special Woreda
224	ETSL101199	Somali	Jigjiga	Jigjiga	Jigjiga
225	ETSL101206	Oromia	West Shewa	Ejerie (Addis Alem)	Ejerie (Addis Alem)
226	ETSL101210	Oromia	West Shewa	Ejerie (Addis Alem)	Ejerie (Addis Alem)
227	ETSL101215	Oromia	West Shewa	Ejerie (Addis Alem)	Ejerie (Addis Alem)
228	ETSL101217	Oromia	West Shewa	Ejerie (Addis Alem)	Ejerie (Addis Alem)
229	ETSL101218	Oromia	West Shewa	Ejerie (Addis Alem)	Ejerie (Addis Alem)
230	ETSL101224	Oromia	West Shewa	Ejerie (Addis Alem)	Ejerie (Addis Alem)
231	ETSL101225	Oromia	Jimma	Mana	Mana
232	ETSL101231	Oromia	Jimma	Mana	Mana
233	ETSL101232	Oromia	Jimma	Mana	Mana
234	ETSL101246	Oromia	Jimma	Mana	Mana
235	ETSL101247	Amhara	North Wollo	Bugna	Bugna
236	ETSL101248	Amhara	North Wollo	Bugna	Bugna
237	ETSL101249	Amhara	North Wollo	Bugna	Bugna
238	ETSL101254	NA	NA	NA	NA
239	ETSL101255	Oromia	Illubabor	Ale	Ale
240	ETSL101256	Oromia	West Shewa	Ejerie (Addis Alem)	Ejerie (Addis Alem)
241	ETSL101258	Oromia	Jimma	Mana	Mana
242	ETSL101262	Oromia	Jimma	Mana	Mana
243	ETSL101270	Oromia	East Hararghe	Haramaya	Haramaya
244	ETSL101274	Oromia	West Shewa	Ejerie (Addis Alem)	Ejerie (Addis Alem)
245	ETSL101277	Oromia	East Hararghe	Haramaya	Haramaya
246	ETSL101289	Oromia	Illubabor	Ale	Ale
247	ETSL101292	Amhara	South Wollo	Dessie Zuriya	Dessie Zuriya
248	ETSL101293	Amhara	North Wollo	Guba Lafto	Guba Lafto
249	ETSL101297	Gambela	Zone 1	Gambela	Gambela
250	ETSL101299	Oromia	West Hararghe	Mieso	Mieso
251	ETSL101305	Amhara	North Wollo	Guba Lafto	Guba Lafto
252	ETSL101310	SNNP	Bench Maji	Konso Special Woreda	Konso Special Woreda
253	ETSL101312	NA	NA	NA	NA
254	ETSL101313	Oromia	Illubabor	Ale	Ale
255	ETSL101316	Oromia	Illubabor	Ale	Ale
256	ETSL101321	Gambela	Zone 1	Gambela	Gambela
257	ETSL101323	Oromia	Jimma	Mana	Mana
258	ETSL101325	NA	NA	NA	NA
259	ETSL101335	Tigray	Central Tigray	Adwa	Adwa
260	ETSL101337	Oromia	West Hararghe	Habro	Habro
261	ETSL101346	Oromia	West Hararghe	Habro	Habro
262	ETSL101347	Oromia	West Hararghe	Chiro	Chiro
263	ETSL101353	Oromia	West Hararghe	Chiro	Chiro
264	ETSL101358	Oromia	West Hararghe	Tulo	Tulo
265	ETSL101362	NA	NA	NA	NA
266	ETSL101369	Amhara	North Wollo	Woldiya	Woldiya
267	ETSL101388	Amhara	South Wollo	Wera Babu	Wera Babu
268	ETSL101389	Amhara	South Wollo	Ambassel	Ambassel
269	ETSL101396	Amhara	South Wollo	Ambassel	Ambassel
270	ETSL101404	Gambela	Zone 1	Itang	Itang
271	ETSL101408	Tigray	Western Tigray	Taetay Koraro	Taetay Koraro
272	ETSL101410	Gambela	Zone 2	Gog	Gog
273	ETSL101416	Oromia	Illubabor	Dedesa	Dedesa
274	ETSL101418	Oromia	Jimma	Sokoru	Sokoru
275	ETSL101431	Oromia	Jimma	Sokoru	Sokoru
276	ETSL101436	Amhara	South Wollo	Legambo	Legambo
277	ETSL101443	Oromia	Jimma	Tiro Afeta	Tiro Afeta
278	ETSL101444	Oromia	East Hararghe	Meta	Meta
279	ETSL101445	Oromia	East Hararghe	Fedis	Fedis
280	ETSL101446	Dire Dawa city Administration	Dire Dawa	Gurgura	Gurgura
281	ETSL101451	Oromia	East Hararghe	Babile	Babile
282	ETSL101453	Dire Dawa city Administration	Dire Dawa	Gurgura	Gurgura
283	ETSL101459	Oromia	Illubabor	Bure	Bure
284	ETSL101461	Oromia	Illubabor	Bure	Bure
285	ETSL101464	Benishangul Gumuz	Metekel	Mandura	Mandura
286	ETSL101470	Benishangul Gumuz	Metekel	Mandura	Mandura
287	ETSL101477	Somali	Jigjiga	Jigjiga	Jigjiga
288	ETSL101486	Somali	Jigjiga	Jigjiga	Jigjiga
289	ETSL101491	Somali	Jigjiga	Jigjiga	Jigjiga
290	ETSL101492	Somali	Jigjiga	Jigjiga	Jigjiga
291	ETSL101506	Tigray	Central Tigray	Naeder Adet	Naeder Adet
292	ETSL101508	Oromia	Illubabor	Gechi	Gechi
293	ETSL101512	Tigray	Southern Tigray	Hintalo Wajirat	Hintalo Wajirat
294	ETSL101515	Tigray	Central Tigray	Kola Temben	Kola Temben
295	ETSL101523	Tigray	Southern Tigray	Mekele	Mekele
296	ETSL101524	Oromia	West Shewa	Gedo	Gedo
297	ETSL101527	Oromia	West Shewa	Jeldu	Jeldu
298	ETSL101535	Oromia	West Shewa	Wonchi	Wonchi
299	ETSL101536	Tigray	Western Tigray	Laelay Adiyabo	Laelay Adiyabo
300	ETSL101540	Tigray	Western Tigray	Taetay Koraro	Taetay Koraro
301	ETSL101550	Oromia	East Shewa	Arsi Negele	Arsi Negele
302	ETSL101555	Oromia	West Shewa	Bako	Bako
303	ETSL101556	Oromia	West Shewa	Walisona Goro	Walisona Goro
304	ETSL101559	Oromia	West Shewa	Becho	Becho
305	ETSL101561	Oromia	East Shewa	Shashemene	Shashemene
306	ETSL101563	Tigray	Central Tigray	Laelay Maychew	Laelay Maychew
307	ETSL101564	Tigray	Central Tigray	Enticho	Enticho
308	ETSL101568	Tigray	Central Tigray	Enticho	Enticho
309	ETSL101571	Tigray	Central Tigray	Naeder Adet	Naeder Adet
310	ETSL101578	Tigray	Western Tigray	Medebay Zana	Medebay Zana
311	ETSL101586	Tigray	Western Tigray	Kafta Humera	Kafta Humera
312	ETSL101629	Dire Dawa city Administration	Dire Dawa	Dire Dawa	Dire Dawa
313	ETSL101640	Amhara	South Wollo	Kalu	Kalu
314	ETSL101643	Amhara	Oromia	Bati	Bati
315	ETSL101654	Amhara	South Wollo	Kalu	Kalu
316	ETSL101671	Amhara	North Wollo	Meket	Meket
317	ETSL101673	Oromia	West Hararghe	Mesela	Mesela
318	ETSL101676	Oromia	East Hararghe	Kersa	Kersa
319	ETSL101681	Somali	Jigjiga	Jigjiga	Jigjiga
320	ETSL101686	Somali	Jigjiga	Jigjiga	Jigjiga
321	ETSL101687	Oromia	East Hararghe	Haramaya	Haramaya
322	ETSL101698	Oromia	East Hararghe	Haramaya	Haramaya
323	ETSL101704	SNNP	Bench Maji	Konso Special Woreda	Konso Special Woreda
324	ETSL101712	SNNP	Bench Maji	Konso Special Woreda	Konso Special Woreda
325	ETSL101715	SNNP	Bench Maji	Konso Special Woreda	Konso Special Woreda
326	ETSL101719	Amhara	North Wollo	Bugna	Bugna
327	ETSL101722	Tigray	Southern Tigray	Ofla	Ofla
328	ETSL101723	Amhara	South Wollo	Ambassel	Ambassel
329	ETSL101725	Amhara	South Wollo	Tehuledere	Tehuledere
330	ETSL101730	Oromia	East Hararghe	Meta	Meta
331	ETSL101732	Oromia	West Hararghe	Chiro	Chiro
332	ETSL101749	Amhara	South Wollo	Tenta	Tenta
333	ETSL101760	Tigray	Western Tigray	Tselemti	Tselemti
334	ETSL101766	Oromia	Illubabor	Bedele	Bedele
335	ETSL101848	Oromia	Illubabor	Bedele	Bedele
336	ETSL101851	NA	NA	NA	NA
337	ETSL101856	Tigray	Southern Tigray	Raya Azebo	Raya Azebo
338	ETSL101858	NA	NA	NA	NA
339	ETSL101868	Oromia	West Hararghe	Mieso	Mieso
340	IS25531	NA	NA	NA	NA
341	IS 38279	Butare	?	Colline Kabirizi
342	PML981446	NA	NA	NA	NA
343	P9830	NA	NA	NA	NA
344	IS38303
345	PML981474
346	IS 38306	Amhara	South Wollo	Ambassel	Raya & Kobo
347	PML981476	NA	NA	NA	NA
348	PML981488
349	IS 38319	Amhara	South Wollo	Ambassel	Ambassel
350	IS 38326	Amhara	South Wollo	Ambassel	Ambassel
351	IS 38331	Amhara	South Wollo	Ambassel	Ambassel
352	IS38353	EXTRACT FROM DATA
353	TAM428	NA	NA	NA	NA
354	IS 38412	Amhara	Shewa	Robi	Ambassel
355	Adukara	Released variety
356	Asosa-1	Released variety
357	Bonsa	Released variety
358	Dagim	Released variety
Note: EBI = Ethiopian Biodiversity Institute, SNNP = Southern Nations Nationalities and Peoples, NA= not available
