# Supplementary material for: Exploring the genetic basis of anthracnose resistance in Ethiopian sorghum through a genome-wide association study
Source: BMC Genomics. 2024 Jul 8;25:677. doi: 10.1186/s12864-024-10545-2 (PMC11229211; doi:10.1186/s12864-024-10545-2)
Supplement: Supplementary file 7 — Supplementary Material 7 [file 12864_2024_10545_MOESM7_ESM.xlsx]

## Sheet: Sheet1
Table S7: Description of the experimental sites and weather conditions
Environment	Distance from Addis Ababa (km)	Region	Annual rainfall (mm)	Soil type	Minimum-Maximum temperature	Longitude	Latitude	Altitude meter above sea leavel
Bako	238	Oromia	1438	Nitosol	14-29°C	37°3′ E	9° 8′ N	1650
Jimma	350	Oromia	1521	Chromic nitosol	12-26°C	37° 09′	7° 40′ N	1753
Asosa	674	Benishangul Gumuz	1245	Dystric nitosols	15-34°C	34° 59′E	10° 03′N	1580
Haramaya	509	Oromia	1157	alluvial	10-24°C	42°05' E	9° 63' N	2022
