# Supplementary material for: Exploring the genetic basis of anthracnose resistance in Ethiopian sorghum through a genome-wide association study
Source: BMC Genomics. 2024 Jul 8;25:677. doi: 10.1186/s12864-024-10545-2 (PMC11229211; doi:10.1186/s12864-024-10545-2)
Supplement: Supplementary file 8 — Supplementary Material 8 [file 12864_2024_10545_MOESM8_ESM.xlsx]

## Sheet: Sheet1
Table S8. Description of the collected traits in this study
Traits	Description
Days to flowering (DTF)	The number of days from planting to 50% flowering of the plants on a plot
Days to maturity (DTM)	The number of days from planting to 95% maturing of the plants on a plot
Plant height (PHT)	The height of the plant from the ground up to the tip of the panicle
Panicle weight (PWT)	Measured as the weight of un-threshed panicle from five randomly selected and tagged plants in each plot
Panicle yield (PY)	The avarege weight of seeds threshed from five randomly selected and tagged plants in each plot
Grain yield (GY)	Grain yield obtained from total harvest of the plot converted to tons per hectare after adjusted to optimum seed moisture content (12.5%)
FASF	Field antracnose severity score at flowering using 1-5 scales
FASD	Field antracnose severity score at dough stage using 1-5 scales
